# Supplementary material for: Gene regulatory network reveals oxidative stress as the underlying molecular mechanism of type 2 diabetes and hypertension
Source: BMC Med Genomics. 2010 Oct 13;3:45. doi: 10.1186/1755-8794-3-45 (PMC2965702; doi:10.1186/1755-8794-3-45)
Supplement: Additional file 2 — Complete 'text-mined' data set. [file 1755-8794-3-45-S2.XLS]

## Sheet: Gene pool
	Diabetes type 1		Diabetes type 2		HT		OB		ROS
	ADAM33		19AJ		ABCA10		19AJ		AKR1A1				HT & ROS
	AFBP		Acbd4		ABL1		A4GALT		AKR1C1
	AFF3		ACDC		ACE		ABCC8		ALOXE				T2D & ROS
	AIRE		ACE		ADAMTSL3		ACACB		Ang II
	Alcam		ADAMTS9		AGT		ACE		Angiotensin II				T2D & HT
	AML1		ADD1		AGTR1		ACH		Catalase peroxidase
	ARMD11		ADIPOQ		AKT1		ACP1		CYBA				T2D & HT & ROS
	BAT2		ADM		ALDOB		ADA		D-amino acid oxidase,
	BETA2		ADRB2		AP1M1		ADRA2A		fatty acyl-CoA oxidase				T2D & OB
	BHF-1		ADSL		AP1S1		ADRA2B		FOXO1
	C11orf24*		AGER		AR		ADRB1		glycolate oxidase,				T2D & HT & OB
	Cav1		AGT		ARMC1		ADRB2		GPX
	Cblb		AGTR1		BCAR1		ADRB3		hematin				T2D & OB & ROS
	CBR1		AKT1		BMP2		AGPAT2		heme
	CCL2		AKT2		C7		AGRP		heme oxygenases				T2D & HT & OB & ROS
	CD226		ALMS1		CAMK4		AGS		HFE
	CD45		ANK1		CASP3		AGT		ICAM1				HT & OB & ROS
	CGI-85*		ANK3		CCL20		AHO		IFN-g
	CIITA*		AP3S1		CCNB1		AHO2		IL1b				HT & OB
	CLDN14		APOD		CD2AP		AK1		IRS1
	CLEC16A		APOE		CDC2		ALMS1		L-a-hydroxyacid oxidase,				T1D & ROS
	CRP		AQP3		CDGAP		ANCR		LOX1
	CST3		AR		CDH13		ANMA		MPO				T1D & Obesity
	CTLA4		ARHC		CDS1		APM1		NAD(P)H oxidases
	CXCL10		BAD		CNTN4		APOA1		NADPH oxidase				T1D & T2D & Obesity
	CYP27B1		BCL2		CNTNAP5		APOA2		NO synthase
	DNAM1		Becn1		COL8A1		APOA4		NOS2A				T1D & T2D
	DSCR5		BRCA1		CTDSPL		APOB		NOS3
	EIF2AK3		Btg2		CYP11B2		APOC1		OGG1				T1D & T2D & HT & ROS
	ERBB3		CAPN10		DCK		APOD		PDGF
	ESR		CAPN3		EDG1		APOE		peroxidases				T1D & HT
→	FADD		CAV1		ESR1		AR		PI3K
	FOXP3		CAV3		EXOC4		ASIP		PIG6				T1D & T2D & ROS
	GAD1		CBL		FAM32A		ATP1A2		PIM1
	GAD2		CCNE1		FXR2		ATRN		PKC				ALL
	GAD65		Ccng1		GNB3		BATF		PLA2
	GALN		CD47		GPC6		BBS1		PLC
	GCK		CDC123-CAMK1D		GRB2		BBS2		PLD
	GLUT1		CDKAL1		GTF2F2		BBS3		PTGS
	GP180		CEACAM1		HAP1		BBS4		rac1
	HLA-DPB1		CMA1		HNRPU		BBS5		Rac2
	HLA-DQA1		Cotl1		HS3ST3A1		BBS6		Rap1A
	HLA-DQB1		CRK		IBRDC2		BBS7		SOD2
	HLA-DRB1		CSK		ICAM1		BF		SOD3
	IA2		CYP27B1		LOX1		BFLS		SoxS
	Ian4l1		DAXX		LOXL2		BRS3		Thrombin
	IBP1		DD5		LPP		BSCL1		TNFα
	ICA512		DOK1		MAPK		BSCL2		UCP2
	ICAM1		EIF4E		MEF2C		C3		urate oxidase,
	ICOS		EIF4EBP1		MMP3		CAPN10		VCAM1
	IDDM1		Ell2		MMP7		CART		XDH
	IDDM10		ENPP1		MRFAP1L1		CBFA2T1
	IDDM11		Erp70		MTFR1		CCKAR
	IDDM12		ESR2		MYL2		CCKBR
	IDDM13		F2RL2		NAP1L1		CDGS1A
	IDDM15		FABP2		NFKB1		CEBPA
	IDDM16		FHL2		NOS3		CEBPB
	IDDM17		Fkbp5		NR3C1		CHM
	IDDM18		FLOT1		NR3C2		CHOD
	IDDM2		FRAP1		OPN5		CHRM3
	IDDM3		FTO		PABPC1		CNTFR
	IDDM4		FYN		PDEBB		COH1
	IDDM5		GAB1		PDIA3		COL8A2
	IDDM6		GAD2		PPAR-g2		CPE
	IDDM7		GCK		PREX1		CYP19A1
	IDDM8		glucose-dependent insulinotropic receptor		PRKCA		CYP7A1
	IFIH1		GLUT2		PRKD1		DF
	IFNG		GLUT4		PRPF6		DFN3
	IFNGR2		glycogen phosphorylase		PTPN11		DGAT1
	IGFBP1		GNB3		PTPRB		DRD1
	IGFBP25		GPCR2		RAF1		DRD2
	IGFBP5		GPR119		RB1		EIF4EBP1
	IGH		GR		REN		ENPP1
	IGHV2		GRB10		S100a9		ESD
	IGHV3		GRB2		SAMD12		ESR1
	IGHV4		GRB7		SEC24D		FABP2
	IGHV5		GS		SERPINE1		FABP4
	IL10RB		HBB		SGCZ		FAT
	IL12B		hexokinase II		SIN3A		FBS
	IL1B		HHEX		SLC29A3		FGF13
	IL1R1		HHLX		SLC9A9		FGFR3
	IL2		Histone H4		SMAD2		FMR1
	IL2RA		HLA-DQB1		SOD1		FOXC2
	IL4R		HMGA2		SP1		FPL
	IL6		HNF4A		STAT3		FPLD
	INS		HSPA1B		SYNE1		FSHR
	Ins2		IAPP		TAOK3		GCGR
	ITPR3		IB1		TGFB1		GCK
	JOD		ICAM1		TGFBR2		GH
	KCNE1		IDE		TMEM144		GH1
	KCNE2		IDX1		TNFSF11		GHRH
	KCNH7		IGF1		TNFSF7		GHRHR
	KIAA0350		IGFBP1		TNFSF9		GHRL
	LAF4		IGFBP2		TNR		GLO1
	LCA		IGFBP3		TP53		glucose-dependent insulinotropic receptor
	LRP5		IGFBP4		TRIM56		GNAS1
	LY5		IGFBP-5		TTC12		GNB3
	MDA5		IGFBP6		TUBB4		GPC3
	MDU1		IGFBP7		UGT2A3		GPC4
	MnSOD		Igj		UNC5B		GPCR2
	MORT1		IGRBP2		USP15		GPD1
	NEUROD1		IL1RN		VCAM1		GPR119
	OLIG2		Il6r		VPS37A		GPR24
	PAPD1		Impdh2		WDR69		GRL
	PAX4		INS		XRCC4		GYPA
	PDCD1		INSR		YWHAG		GYS1
	PHTF1		INSRR		ZNF618		HCRT
	PP12		IRS1				HD
	PTA1		IRS2				HMGA2
	PTPN22		ITGB1				HRH1
	PTPRC		JaK1				HSD11B1
	PTPRN		JaK2				HSD3B1
	RBM17		JAZF1				HSPA1B
	RT6		KCNJ11				HTR1B
	RUNX1		KCNN11				HTR2A
	SELL		KIF11				HTR2C
	SH2B3		KIF3A				ICAM1
	SLC2A1		KIF3B				IGF1
	SOCS1*		KIFAP3				IGF1
	SOD1		LC30A8				IGHD
	SOD2		Litaf				IGKC
	SON		LOC387761				IL1RN
	SUMO4		LRP1				IL6
	T2dm1		MAD2L1				IL6R
	TAF5L		MAFA				INS
	TCF7		MAP3K5				INSR
	Tdmq1		MAPK				IPW
	TLiSA1		MAPK1				IRS
	TNF		MAPK3				IRS1
	TTC3		MAPK8				IRS2
	VDR		Mapk8ip1				ISL1
	WFS1		MGEA5				KEL
	ZFM1		Mgst2				LDLR
	ZNF236		MHC-I				LEP
			NCK1				LEPR
			NCOA1				LHB
			NCOA2				LIPC
			NCOA3				LIPE
			NCOA6				LMNA
			NCOR2				LPIN1
			Neurod1				LPL
			NISCH				MACS2
			NOTCH2				MAGEL2
			NR0B2				MAPK8IP1
			NR2F1				MC3R
			NR3C1				MC4R
			NRF1				MC5R
			NRIP1				MEHMO
			OSGPR116				MGRN1
			P12A				MKKS
			PARD6A				MKRN3
			PDK4				MRXS11
			PDPK1				MRXS7
			PDX1				MSTN
			PF1				MT1A
			PFKFB2				MT1B
			PGC1A				MYO9A
			PGR				NCOA3
			PI3K				NDN
			PIK3CA				NHLH2
			PIK3R1				NOS3
			PIK3R2				NPY
			PKN2				NPY5R
			PLCG1				NPYR5
			PLEKHA1				NR0B2
			Plekhb1				NR3C1
			PON1				ORM1
			PON2				OSGPR116
			PPARBP				PAX6
			PPARG				PCSK1
			PPARGC1A				PGD
			PPP1R3A				PGR
			PPP2CA				PHF6
			PPX1				PLIN
			PRKCD				PMCH
			PRKCE				PMM2
			PRKCI				PNMT
			PRKCZ				POMC
			PSMC5				PON2
			Pspla1				PPARA
			PTPN11				PPARG
			PTPN13				PPARGC
			PTPN6				PPARGC1
			PTPRF				PPCD
			RAF1				PPP1R3A
			RAN				PPY
			RARA				PRKAB2
			RASA1				PRKAR1A
			RB1				PRKCQ
			RGD1305968				PROP1
			RGD1311243				PTPN1
			RIPE3b1 binding protein				PTPRB
			ROCK1				PWCR
			RORA				PWCR1
			Rpl30				PWLS
			Rps19				PWS
			Rps8				RETN
			RRAD				RUP3
			RUP3				SAH
			rVH6				SCARB1
			RXRA				SDC1
			S100a10				SERPINE1
			S100a9				SGBS1
			SELE				SGBS2
			serine-threonine kinase				SIM1
			SH2B				SLC2A2
			SHC1				SLC6A1
			SLC2A2				SLC6A3
			SLC2A4				SMCR
			SLC30A8				SNORF25
			SNORF25				SNRPN
			SOCS1				SORBS1
			SOCS2				SPARC
			SOCS3				SREBF1
			SOD2				STK25
			SOD3				SUR
			SOS1				TBX3
			SRC				TCF1
			SREBF1				TCF8
			STAT1				TGFB1
			STAT3				TH
			STAT5A				THRB
			STAT5B				THRS
			STF1I				TNF
			Stk4				TNFA
			Stx18				Tnfir24
			STX4A				TNRC11
			Susd3				TPPII
			Syap1				TUB
			TCF1				UCP1
			Tcf4				UCP2
			TCF7				UCP3
			TCF7L2				UMS
			Tcn2				VDR
			THADA				VGF
			THBS1				VSX1
			THRA				WAGRS
			THRAP4				WT1
			TNF				WTS
			TSC1				FTO
			TSC2
			TSPAN8-LGR5
			TUBA3
			UBTF
			UCP2
			UCP3
			VCAM1
			VDR
			VEGFA
			YWHAB
			YWHAE
			YWHAQ
			YWHAZ

## Sheet: PIP
	Diabetes type 1			Diabetes type 2				HT				OB				ROS
																					Only T1D
	ADAM33	UBQLN4		ACE	AGT			ADAMTSL3	EIF4E			ABCC8	ABCC11			AKR1A1	AARS				Only T2D
					AGTR2				USF1				ABCC12				ACAT1
					BDKRB2				USF2				CRYBB1				ACSS2				Only HT
	AFBP	IGF1			COMT								ENSA				ADH1A
	IGFBP1	IGF2			KIAA0310								KCNJ11				ADH1B				Only OB
	PP12	MMP26			LZTR2			CCL20	CCL2				KCNJ8				ADH1C
	IBP1	PAEP							CCR1				RAPGEF4				ADH4				Only ROS
		PAPPA							CCR6								ADH5
		SP1		ADIPOQ	ADIPOR2				CSPG2								ADK				T1D & T2D
		TF			CDH13												AIFL
												ACACB	ACLY				APOA1BP				T1D & HT
								CDH13	ADIPOQ				ACOX1				ASCC3L1
	AFF3	AFF2		AGT	ACE				NFKB1				ACOX2				ATIC				T1D & Obesity
	LAF4	SPSB1			ACE2				RBL2				ACSL3				BCAT1
		SPSB4			AGT								ACSL4				BCAT2				T1D & ROS
					AGTR1								ACSS2				CTH
					AGTR2			COL8A1	ADCY5				ACTR2				DARS				T2D & HT
	AIRE	AIRE			ASPEP				COL8A2				ADK				EIF5A
	AIRE1	CREBBP			CMA1				EFEMP2				AGPAT2				EIF5A2				T2D & OB
	PGA1				CTSG				ITGA1				ARF1				EXOSC4
	APS1				DNPEP				ITGA2				ARF3				FDPS				T2D & ROS
					ENPEP				ITIH1				ARF4				GARS
					EWSR1				KLHL12				ARHGAP12				GRHPR				HT & OB
	ALCAM	ALCAM			HAT1				KRTAP4-12				ARHGAP9				HDLBP
	MEMD	CD6			KNG1				PXN				ARPC2				HSPA4				HT & ROS
	CD166	EGFR			MAS1				UBQLN4				ASL				IMPDH1
					MEP1A				VCL				ATP5C1				IMPDH2				OB & ROS
					NPPB								ATP6V1A				KARS
	AML1	AKR1C4			PRCP								ATP6V1D				KIAA0664				T1D & T2D & Obesity
	RUNX1	AR			PREP			EDG1	AKT1				ATP6V1E1				LCP1
	CBFA2	CBFA2T2			PRG2				CAV1				ATP6V1E2				MDH2				T2D & HT & OB
	AMLCR1	CBFA2T3			SAR1A				EDG3				ATPBD3				MECR
	EVI1	CBFB							GNAI1				BCKDK				MPI				T1D & T2D & ROS
		CCND1							GNAI3				C4orf9				MTHFD1
		CCND2		ENPP1	INSR				HTR1A				CCT2				MTHFD1L				T1D & T2D & HT
		CCND3							HTR1D				CCT3				NARS
		CEBPB							PDGFRB				CCT5				NPEPPS				T1D & HT & ROS
		CSF2		EXOSC4	AKR1A1								CCT6A				PABPC1
		ELF2		(p12A)	BXDC5								CCT6B				PABPC3				T2D & HT & ROS
		EP300			C1orf19			LPP	ACTN1				CDS1				PABPC4
		ETV6			CALM1				ATP5J2				CDS2				PDCD8				T2D & OB & ROS
		FOS			CALM1				C2orf28				CDY1				PFAS
		IL3			CALML3				SHPRH				CDY2A				PFKL				T1D & OB & ROS
		JUN			CTR9				VASP				CDYL				PFKM
		MDS1			DCP2								CDYL2				PFKP				HT & OB & ROS
		MEF			DHX37								CHCHD4				PGM1
		MYH11			DIS3			MEF2C	ACLY				CNDP1				PGM5				T1D & HT & OB & ROS
		MYST4			DOM3Z				ASCL1				CNDP2				PLS1
		NCOR2			DOM3Z				ATP2C1				COPA				PLS3				T2D & HT & OB & ROS
		PAX5			EEF1A1				CCNB1				COPB2				PRPF3
		Q8IUY9			EEF1A1				CDC2				DDX6				PRPF31				T1D & T2D & HT & ROS
		Q9HCT2			EXOSC1				CIT				DHDDS				PTD004
		RUNX1			EXOSC10				EP300				DIP2B				PYGB				T1D & T2D & OB & ROS
		SUV39H1			EXOSC2				GATA4				DIP2C				PYGM
		TAZ			EXOSC3				HDAC4				DLST				SOD1				T1D & T2D & HT & OB
		TLE1			EXOSC4				HDAC5				DMC1				SUCLA2
		TLE2			EXOSC5				HDAC7A				DNAJB1				THNSL1				ALL
		WWTR1			EXOSC6				KIAA0703				DNAJB4				UBE1
		YAP1			EXOSC7				MAPK14				DNAJB5
		ZNF42			EXOSC8				MAPK7				DPM1
					EXOSC9				MEF2A				EIF2S3			AKR1C1	AARS
					EXOSC9				MEF2B				EIF5A				ACAT1
	BAT2	6A8			FAHD1				MEF2D				EIF5A2				ACSS2
		A2BP1			FAHD1				NCOA2				EIF5B				ADK
		ABI1			FLJ20297				NOTCH1				FAAH				AIFL
		ATN1			FTSJ1				Q6P1W9				FASN				ASCC3L1
		ATXN1			GADD45GIP1				Q71V88				FLJ12949				ATIC
		BAT3			GCN1L1				Q8N9C4				FLJ32569				BCAT1
		BAT5			GTF2IRD1				SMAD2				GAMT				BCAT2
		C1QBP			GTF2IRD1				SOX18				GBL				CTH
		CCR10			HEATR1				SP1				GCH1				DARS
		CPSF1			HLA-B				TCF3				GFPT2				EIF5A
		DDX20			HNRPD				TRIP6				GLO1				EIF5A2
		EIF3S6			HSD11B1				TWIST2				GNL2				FDPS
		FGA			IMP4				UFC1				GPR158				GARS
		GANAB			IPO7				VGLL2				HLCS				GRHPR
		GRB2			IPO8				VGLL4				HLRC1				HDLBP
		HMP			ITPA								HSD17B1				IMPDH1
		HNRPA1			KIAA1008								HSPA9B				IMPDH2
		HNRPM			KIAA1418			NOS3	AGTR1				IDH1				KARS
		hnrpm			KPNA1				AKT1				IDH2				KIAA0664
		IFT88			KPNA6				BDKRB2				IDH3A				LCP1
		IMMT			LOC653877				BDNF				IDH3B				MDH2
		MAD2L2			LRRC8D				CAV1				IDH3G				MPI
		MAN2C1			MAT1A				EDNRB				IGBP1				MTHFD1
		P09651-2			MAT2A				HSP90AA1				IVL				MTHFD1L
		P4HA2			MPP6				NMT1				KIAA0368				NARS
		PRMT2			MPZL1				NOSIP				KIAA0664				NPEPPS
		PSMA3			MPZL1				NOSTRIN				LARS				PABPC1
		QARS			MYO5A				PI3K				LOC197322				PABPC3
		RERE			MYO5B				PKB				LOC286239				PABPC4
		SSR3			MYO5C				PLCG				MDH2				PDCD8
		UBAP2L			NEK1				PPP2R5A				ME1				PFAS
					NOL6				RAF				ME3				PFKL
					NOL6				RAS				MGC9712				PFKP
					PARN				SP1				MLX				PGM1
	BETA2	CALM1			PPM2C								MLXIPL				PGM5
	NEUROD1	CALM2			Q14103-3								MMS19L				PLS1
	BHF-1	CALM3			Q8IVM3			SYNE1	ACTC				MRPS2				PRPF3
		CCND1			RPL15				ACTR1A				NDUFAB1				PRPF31
		CDK2AP1			RPL15				CAPN1				NOM1				PTD004
		CDK2AP2			RPL37A				DISC1				OXSM				PYGB
		EP300			RPP30				EMD				PC				PYGL
		HAP1			SBDS				LMNA				PDHB				PYGM
		IDDM7			SKIV2L				MUSK				PDK1				SOD1
		INS			SKIV2L								PDK2				THNSL1
		IPF1			SKIV2L2								PFKL				UBE1
		MAFA			TTC37			TGFBR2	ACVRL1				PFKM
		NEUROD1			UPF1				AP2B1				PFKP
		PITX1			UPF2				ARHGEF6				PGD
		RREB1			UPF3B				ARHGEF7				PIP5K3			ANGPT2	ANGPT1
		TCF4			UTP20				CCNB1				PMM1				TEK
					XRN2				CCNB2				PMM2
									CD44				POLE2
	CBLB	APOB							CDC2				POLR1A
	RNF56	ARHGEF7		GNB3	AC				CLU				POLR1B			CYBA	CYBB
		BARX1			ACTR2				CTNNB1				POLR1C				NCF1
		BARX2			ADCY1				DAB2				POLR1E				NCF2
		BLNK			ADCY8				DAXX				POLR2E				NCF4
		CRKL			ATIC				EIF3S2				POLR2F				NOX1
		CRY1			CCT2				Emilin1				POLR3A				NOXA1
		EGFR			CCT3				ENG				POLR3C				NOXO1
		FLT3			CCT5				KCNK18				POLR3F				RAC1
		FYB			CCT6A				PAK1				PPID
		FYN			CCT6B				PIK3R1				PPP6C
		GORASP2			EIF2S3				PIK3R2				PRDX1			FOXO1A	AKT1
		GRAP			GCG				PML				PRDX2				AR
		GRB2			GCGR				SMAD2				PRDX4				CEBPB
		GRB2			GNA11				SMAD3				PRKAA2				CREBBP
		HPRT1			GNA14				SMAD4				PSMB2				CSNK1G1
		KIT			GNAI1				SMAD6				PSMB3				CTNNB1
		LGALS4			GNAI2				SMAD7				PSMC6				DYRK1A
		LGALS9			GNAI3				SMURF1				PSMD3				ESR1
		LOC51035			GNAO1				SNX6				PSMD8				FBP
		NCK1			GNAQ				STRAP				PTD004				FHL2
		NCK2			GNAS				TGFB1				PUM1				FOXG1B
		NEDD4			GNAT1				TGFB1				PUM2				FOXO3A
		NRF1			GNAT2				TGFB1I1				PYGB				G6PC
		PHGDH			GNAZ				TGFB2				PYGL				GSK3B
		PIK3R1			GNB1				TGFB3				PYGM				HNF4A
		PLCG2			GNB2				TGFBR1				QRSL1				HOXA10
		RBM19			GNB3				TGFBR3				RALGPS1				HOXA5
		RET			GNB4				TGFBRAP1				RALGPS2				LIMK1
		RNF11			GNG10				TRAP1				RDH8				LIMK2
		RPL11			GNG11				TSSK1				RNASEH2A				MLL
		SF4			GNG12				ZFYVE9				RPS20				MLLT7
		SH3KBP1			GNG13								RRM2				PAK1
		SHC1			GNG2								RRM2B				PAX3
		SID1669			GNG2			TNFSF11	ACPT				RUVBL2				PAX7
		SORBS1			GNG3				ADAM17				SAPS1				PEPCK
		SORBS2			GNG3				ADAM19				SAPS2				PGC1A
		SORBS3			GNG4				AKT1				SAPS3				RNF113A
		SPRY2			GNG5				CALCR				SLC27A2				RNF113B
		SYK			GNG5				MAPK1				SLC27A3				SIRT1
		TNFRSF11A			GNG7				MAPK3				SLC27A4				SMAD3
		UBB			GNG8				MAPK8				SLC27A5				SMAD4
		VAV1			GNGT1				MMP1				SLC27A6				SRC
		YWHAB			GNGT1				MMP3				SLC36A1				YWHAG
		YWHAZ			GNGT2				MMP7				SLC36A4				YWHAZ
		ZAP70			MRPS2				NFKB1				SLC5A5
					NME2				NFKBIA				SLC5A6
					PDE				SRC				SLC5A8			HFE	B2M
	CBR1	ERCC8			PGM1				TNFRSF11A				SOD2				TFR2
		FTSJ1			PGM5				TNFRSF11B				SRP54				TFRC
		EPB41			PKA				TRAF6				SRR
		HLA-B			PLCB2								STIP1
		ITGB4BP			PMM1								SUCLG1			HSPG2	APOA1
		HLA-C			PMM2								TMEM34			(PLC)	APOA2
		PRKAB1			SS18								VAC14				APOA4
		MCC			SS18L1								VDAC1				APOB
		GABARAPL2			TCP1								VDAC2				APOC2
		TNIK			TGFBR1								VDAC3				APOC3
		VDAC1											WDR43				APOE
		EIF1B											WDR59				APP
		GRB2		GSR	APRT								XAB1				ATF7IP
		NME2			LIAS												ATN1
		IKBKE			LIPT1												BMP1
		TRAF6			NUP107												COL13A1
					OGDH							ACH	ATF3				COL4A3
					PDHA1							FGFR3	C6orf47				CTGF
	CBR1	EIF1B			PDHB								CBL				FBLN1
		EPB41			RPIA								CCDC17				FBLN2
		ERCC8			SDHB								CCND1				FBN1
		FTSJ1			SUCLA2								CENTD2				FGF2
		GABARAPL2			SUCLG1								CHGB				FGF7
		GRB2											CTSK				FGFBP1
		HLA-B											EPHA4				GFI1B
		HLA-C		HHEX	ANKS6								FGF1				GFI1B
		IKBKE			ARHGDIA								FGF16				GRN
		ITGB4BP			CTBP1								FGF17				ITGA2
		MCC			CTBP2								FGF18				ITGB1
		NME2			EFEMP2								FGF2				LAMA1
		PRKAB1			IRF2BP1								FGF2				LPL
		TNIK			JUN								FGF20				NID1
		TRAF6			KRTAP4-12								FGF23				NID2
		VDAC1			LHX3								FGF3				PDGFA
					LHX4								FGF4				PDGFB
					PML								FGF5				PLA2G4A
	CCL2	CCR2			RAB3C								FGF6				PLCG2
	SCYA2	CCR5			RNASEH2B								FGF7				PRELP
	GDCF2	CCBP2			RPS10								FGF8				PRPF40A
	HC11	CCRL1			SOX10								FGF9				PTGFR
	MCP1	CCR1			SOX8								FGFR1				SPARC
	MCAF	CCL2			TLE1								FGFR2				TTR
		CCR10			TLX3								FGFR3				VWA1
		CSPG2			USP7								FGFR4
		DARC											FLJ10324
		CCL20											FLJ22624			IFNG	ALPK1
		CXCL12		HNF4A	CEBPA								FRS2				ATP5S
		SYT1			CREBBP								FRS3				C3
		GRAP2			CRSP2								GPSM3				CASP1
		CCR3			EPAS1								GRB2				CD2
		MMP1			ESR1								GTF3C1				CD28
		MMP8			EXT2								HBZ				CD40
		MMP3			FLJ11712								HNRPL				CD44
		CCL13			FOXO1A								IRF4				CD69
		CCL7			GADD45A								KIAA1377				CD80
					GADD45B								KRT8				CSF2
		CD40			GADD45G								NDUFS6				CTLA4
		CXCL1			GTL3								POLA2				CXCL10
		CXCL2			HIF1A								PTK2B				CXCL11
		IL3			HIF3A								PTPN11				CXCR3
		IL5			HNF4A								RNF130				DPP4
		IL11			MAPK1								RPL8				FAS
		IL15			MAPK14								SH2B				HLA-DRA
		IL17			MAPK3								SLC25A6				IFNB1
		ITGA4			MECR								SMA4				IFNG
		CCL1			NCOA1								SMG7				IFNGR1
					NCOA2								STAT1				IFNGR2
					NR0B2								STAT3				IL15
	CD226	FYN			NR2C2												IL17R
	DNAM1	PVR			NR2F1												IL18
	PTA1	ITGB2			NRBF2												IL18BP
	TLiSA1	PVRL2			PABPC4							ACP1	ACPT				IL9
					PPARBP								ADA				IRF1
					PPARGC1A								BTAF1				IRF2
	CD25	ANP32A			PPARGC1B								CTNNB1				ITGAL
	PTPRC	CD1A			PRKAA2								EIF1AX				ITGB2
	LCA	CD1D			PROX1								EIF1B				JAK1
	LY5	CD2			RAD50								EPB41				JAK2
	B220	CD22			RNASEH2B								EPHA2				LAG3
	GP180	CD24			SMAD2								EPHB1				LIF
		CD247			SMAD3								EPHB2				LTA
		CD28			SMAD4								FABP4				MBP
		CD38			SNCG								FNBP1L				NCF1
		CD4			SREBF2								FYN				PDIA3
		CD44			STK16								GLO1				PIGR
		CD5			SUB1								HP				PSMB10
		CD55			TCF1								IKBKE				PTPRC
		CD58			TP53								INSR				RPSA
		CD59			TRIM24								ITGB4BP				STAT1
		CD7			ZNHIT3								KDR				STAT2
		CD79A											LCK				STAT3
		CD79B											ME2				STAT4
		CD80		ICAM1	CD2								MRPL20				TNF
		CD8A			CD28								NUBP1				TNFRSF7
		CSF2			CD4								NUBP2				YWHAZ
		CSNK2A1			CD40								PAK2
		CSNK2A2			CD44								PGM1
		CXCR4			CD48								PGM3			IL1B	A2M
		DOK2			CD48								SFMBT1				ADRB2
		DPP4			CD58								SPTAN1				CASP1
		EntrezID:964			CDH5								TNIK				CASP4
		FAS			DCTN2								VHL				CD14
		FCGR3A			EGFR								ZAP70				COIL
		FYN			FCER2												IL1R1
		GANAB			FGG												IL1R2
		GRB2			ICAM1							ADA	ACP1				IL1RAP
		ICAM1			ICAM3								ADK				IL9
		IFNAR1			IL2RA								ADORA1				KITLG
		IFNG			IL2RB								ADORA2A				LIF
		IKBKAP			IL2RG								ADORA2B				LTA
		IL2			IL5								AK1				MMP2
		IL4			ITGA5								CCR5				PRTN3
		INSR			ITGAL								CD4				SAA2
		IRS1			ITGAM								CTSA				SYT1
		ITGAL			ITGB2								CUL1
		ITGB2			MSN								CXCR4
		JAK1			PKC								DCK			MPO	CP
		JAK2			PTPRC								DPP4				CSF3
		JAK3			PYK2								DRD1				EPX
		LCK			RAC								GLO1				LTF
		Lck			RhoA								GRB2
		LCP2			SELL								HERC6
		LGALS1			SLC3A2								HPRT1			NOS2A	ACTB
		LSM1			SLC7A8								ITIH4				ACTN4
		LYN			SPN								ITPA				CAV1
		MBL2			SYT1								NP				CD68
		PAEP			VAV								NR3C1				GRAP2
		PPFIA1			VIL2								PCSK9				IL17
		PPFIBP2											PGM1				RAC1
		PRKCSH											PGM3				RAC2
		PTP4A2		IDE	ABCE1								SRXN1				SLC9A3R1
		PTPN6			ABCE1								XDH				SRC
		PTPRC			AHCY
		PTPRCAP			APP
		RASA1			AR							ADRA2A	ADRA2B			OGG1	APEX1
		RNF11			ARID4B								ADRB1				CHGB
		SCAP1			BXDC1								ADRBK1				PRKCA
		SEMA4D			CBS								EIF2B1				RCL1
		SPN			CSNK2A1								GNAI1				SNRPF
		SYK			CSNK2A2								GNAI2				XRCC1
		TYK2			EIF4G1								GNAO1
		VAV1			EIF4G3								PRKCD
		VIL2			EntrezID:692312								YWHAZ			PIG6	ARL6IP
		ZAP70			ETF1												EEF1B2
					ETF1												EIF5A
					FBL							ADRA2B	ADRA2A				EIF5A2
	CGI-85	ACTR6			FBL								ADRA2C				FLJ20643
	SUV420H1	DKFZP686A2451			IGF1								EIF2B1				FLJ34969
		SPOP			IGF2								GNAI2				NFKBIA
		VPS39			IMPDH1								YWHAZ				NHLH1
		YWHAG			IMPDH2												NHLH2
		YWHAQ			INS												PPP1R7
					KIAA0020							ADRB1	ADRA2A				PREI3
					KPNA1								ARRB1				RPS27A
					KPNA6								Dlg1				SLC25A19
	CIITA	HDAC4			NOL6								DLG4				SLC37A1
	C2TA	HDAC5			NOL6								Dlg4				SLC37A2
	MHC2TA	NCOA1			NR3C1								DLGAP2				SLC5A5
		NFYB			PCSK5								GIPC1				SLC5A6
		PCAF			PCSK6								Gipc1				SLC5A8
		PRKACA			PCSK7								GOPC				TRAM1L1
		RFX5			PCSK7								GPRASP1
		RFXANK			PGD								GPRASP2
		TAF6			PPAN								GRB2			PIM1	BAD
		XPO1			RAN								MAGI1				CBX1
		ZXDC			RAN								MAGI2				CBX3
					RBM34								MAGI2				CDC25A
					SLC25A31								MAGI3				CDKN1A
	CRP	APCS			SLC25A4								Q9HBC4				HSP90AA1
	PTX1	CFH			SLC25A5								SH3GL2				NFATC1
		CRP			SLC25A6								SH3GL3				NUMA1
		FCGR1A			WDR46												PTPRO
		FCGR2A															RAN
		FCGR2B															RCC1
		FN1		IGFBP5	ADAM12							ADRB2	ADRB3				SND1
		GP6			BAT3								AKAP12				SNX6
		HIST1H1A			F2								AKAP5				SPI1
		HIST1H2AL			FHL2								ARR3				STAT3
		LEP			FN1								ARRB1
		SNRP70			IGF1								AZI2
					IGF2								CSK				BTG2
					IGFALS								DKFZp686J1895			PKC	CACYBP
	CST3	ATXN1			IGFBP2								EIF2B1				MAZ
		C4A			IGFBP3								GNA11				SPAG1
		CST1			IGFBP6								GNA14
		CST2			KPNB1								GNA15
		CST3			LOC56902								GPRASP1			RAC1	ACTA1
		CSTA			PAPP-A2								GRB2				ACTB
		CTSB			RASSF1								GRK5				AKT1
		CTSD			SERPINE1								GRK6				ARF6
		CTSH			SPP1								IL1B				ARFIP2
		CTSL			TF								INSR				ARHGAP15
		CTSS			THBS1								KCNJ6				ARHGDIA
		PDZD2			VTN								KCNJ9				ARHGDIB
		PDZK3											OPRD1				ARHGDIG
													PRKCD				ARHGEF1
				IRS1	AKT1								SLC9A3R1				ARHGEF2
	CTLA4	AP1M1			ALK								SLC9A3R2				ARHGEF7
	CD152	AP2M1			AP3S1								SPARC				BAIAP2
	CELIAC3	CD28			ARHGEF7								SRC				C3orf10
	GSE	CD4			ATP2A1								ZNF9				CASP3
	IDDM12	CD40			ATP2A2												CASP7
		CD80			ATP2A3												CAV1
		CD86			BCL2L1							ADRB3	ADRB2				CDC42
		CDR1			BCR								ADRB3				CDC42BPG
		CTLA4			CAV1								GNAS				CDC42SE1
		FYN			CDH1								SRC				CDC42SE2
		ICOS			CHUK												CDH1
		IFNG			CRK												CDKN1A
		IL10			CSNK2A1							AGPAT2	ABCF3				CHN1
		IL2			CSNK2B								ACACA				CYBA
		IL4			DOK1								ACACB				CYBB
		JAK2			EGF								ACSL3				CYFIP1
		LCK			FER								ACSL4				CYFIP2
		LYN			FES								AGPAT1				DEF6
		PIK3R1			FYN								ALG5				DIAPH1
		PPP2R5A			GAST								ARFGEF1				DOCK1
		PTPN11			GHR								ARFGEF2				DOCK2
		STAT5A			GRB14								ATP5C1				DOCK8
		STAT5B			GRB2								ATP6V1D				DVL1
		TXK			HRAS								C20orf155				DVL2
		ZAP70			IARS								CAP1				EIF2AK2
					IGF1R								CAP2				ELMO1
					IKBKB								CCT3				exoS
	CXCL10	CCR3			IKBKG								CCT4				FHOD1
	IFI10	CSPG2			IL13								CCT5				FLNA
	INP10	CXCL1			IL4								CDIPT				FMNL1
	IP-10	CXCL10			IL4R								CDS1				GDI1
	SCYB10	CXCL12			INS								CDS2				GNA12
	gIP-10	CXCR3			INSR								CLPX				GRAP2
		DPP4			INSRL								COPA				ICMT
		IFNG			IRS2								DDOST				IFNGR1
		IGFBP7			JAK1								DDX6				IL1RAP
		IL8			JAK2								DNAJB1				IQGAP1
		IRF1			JAK3								DNAJB4				IQGAP2
		PF4			KRAS								DNAJB5				KTN1
		PPBP			MAPK1								DPM1				MAP3K11
					MAPK3								EIF2B1				MAP3K4
					MAPK8								EIF2B2				MCF2L
	CYP27B1	TARBP2			MAPK9								EIF2B3				METAP2
	VDD1	PRKRA			NPM1								EIF2B4				MTNR1A
	CYP1				NRAS								EIF2B5				NCF1
	PDDR				NTRK1								EIF2S3				NCF2
	VDD1				PDPK1								EIF5B				NCF4
	VDDR				PHIP								FARSLA				NCK1
	VDR				PIK3CA								GBL				NCKAP1
	CP2B				PIK3CB								GCH1				NOS2A
					PIK3R1								GCN1L1				NOX1
					PIK3R2								GNL2				NOXA1
	DSCR5	DPM2			PIK3R3								GPAM				NOXO1
	PIGP	PIGA			PRKCD								GUF1				OCRL
	DSRC	PIGC			PRKCG								HSD17B1				OPHN1
	DSCR	PIGH			PRKCQ								HSPA9B				PAK1
		PIGQ			PRKCZ								IDH3B				PAK2
		PIGL			PTK2								IDH3G				Pak3
					PTP4A2								IVL				PAK7
					PTPN1								KIAA0368				PARD6A
					PTPN11								KIAA0664				PARD6B
	EIF2AK3	BCL6			PTPN11								KIAA0804				PARD6G
	PEK	DNAJC3			PTPRC								KYNU				PARK2
	PERK	EIF2AK3			PTPRF								LOC440957				PIK3R1
	WRS	EIF2S1			RAD51								MGC9712				PIP5K2A
	HRI	HSP90AA1			ROCK1								NDUFAB1				PLD1
		HSP90B1			SLC2A4								NFS1				PLEKHG2
		HSPA5			SNF1LK2								POLE2				PLXNB1
		IKBKB			SOCS1								PPAP2A				PRKCA
		NFE2L2			SOCS3								PPAP2B				PRKCI
					SOS1								PPAP2C				PTPLAD1
					STAT6								PRDX1				Q06409
	ERBB3	AGTR2			TRS1								PRDX2				RAB1A
	HER3	AREG			TUB								PRDX4				RAC2
	LCCS2	CD82			TYK2								PSMB2				RALBP1
		CDK5			UBTF								PSMB3				RAP1GDS1
		EGF			XRCC2								PSMC2				RASA1
		EGFR			XRCC3								PSMD8				RASGRF1
		ERBB2			YWHAB								PSPH				RCC2
		ERBB3			YWHAE								PUM1				RHO
		ERBB4			YWHAG								PUM2				RHOB
		FLYWCH1			YWHAZ								PYGB				RHOC
		GRB2											PYGL				RHOQ
		GRB7											PYGM				RPS6KB1
		IL6ST		KCNJ11	ABCC8								RDH8				SH3BP1
		LIN7A			ABCC9								SLC25A31				sptP
		LIN7B			KCNJ2								SLC25A4				STAT1
		LIN7C			KCNJ8								SLC25A5				STAT3
		MUC1			LDHA								SLC25A6				STAU1
		NRG1											SOD2				STE20
		NRG1											SRP54				SYNJ2
		NRG2		KIF11	CDC2								STIP1				TBC1D3
		ODF2L			DCTN1								SUCLG1				TIAM1
		PA2G4			IKBKE								TMEM34				TLR2
		PIK3R1			PDK2								TOP2B				TNFRSF12A
		PRSS12											VDAC1				TRIO
		PTGES3											VDAC2				TUBA1
		PTK2		NR3C1	ADA								VDAC3				VAV1
		PTK2B			AR								WDR59				VAV2
		PTK6			BAG1								XAB1				VAV3
		RASA4			CALM1												WAS
		RGS4			CALR												WASF1
		RNF41			CEBPA							AGRP	GHRL
		SHC1			CEBPB								MC1R
		SOS1			COPS6								MC3R			RAC2	ACTB
		SPSB1			CREB1								MC4R				ARFIP2
		SPSB4			CREBBP								MC5R				ARHGDIA
		TGFA			CRSP2								POMC				ARHGDIB
					DAP3												C14orf4
					DDX54												CDC42
	ESR	AHR			DYNC1I2												CUL1
	ESRA	AKAP13			ECD							AGS	ADAM10				DDX20
	Era	AKT1			ETS1							JAG1	APH1B				DEF6
	ESR1	AKT2			ETS2								ATP2C1				DOCK2
	NR3A1	AR			FKBP4								DLL1				GDI1
		ARNT			FOS								DLL4				ICMT
		ASH2L			HNRPU								JAG1				IRF2BP2
		BAG1			HOXB1								JAG2				NCF1
		BCAR1			HSP90AA1								KIAA0703				NCF2
		BCAS2			HSPA1A								MFNG				NOS2A
		BDNF			IDE								MLLT4				NOXA1
		BRCA1			IFNGR2								NCSTN				PAK1
		CALM1			IL1RN								NOTCH1				RAC1
		CALM2			IQWD1								NOTCH2				RHO
		CALM3			JARID1A								NOTCH3				RTKN
		CAV1			JUN								NOTCH4				SIP1
		CCND1			KPNA2								POFUT1				SMAD1
		CCNH			MAPK1								PSEN1				SMAD4
		CCNT1			MAPK15								PSEN2				TGFBR1
		CDC25B			MAPK8								PSENEN
		CDK7			MDM2								THBS1
		CEBPB			Mvp											RAP1A	APBB1IP
		CHUK			NCL												BIN1
		CITED1			NCOA1							AHO	ACAT2				BMX
		COBRA1			NCOA2							GNAS	ADCY1				BRAF
		COPS5			NCOA6								ADCY2				CDKN1A
		CREBBP			NCOR1								ADCY5				FADD
		CSNK2B			NCOR2								ADCY6				FAF1
		CUEDC2			NFKB1								ADCY8				FAS
		CYP1A1			NFKB2								ADORA1				FTSJ1
		DDX5			NR2F6								ADRB3				HDAC1
		DDX54			NR3C1								ATP6V1D				HSPA1A
		DNTTIP2			NR3C2								AVPR2				KRIT1
		EGFR			NRIP1								CAV3				MLLT4
		EIF3S2			ONECUT1								CRHR1				MTNR1A
		EntrezID:12914			PBX1								EEF2				NTRK1
		EntrezID:17978			PELP1								FSCN1				PDE6D
		EntrezID:22634			POU1F1								GCG				PPP2R1A
		EntrezID:83422			POU2F1								GCGR				PRKACA
		EP300			POU2F2								GNA11				Q8WWW0-2
		ERBB2			PPARGC1A								GNA12				RABAC1
		ESR1			PPID								GNA13				Rabac1
		ESR2			PPP5C								GNAI1				RAF1
		ESRRA			PRKACA								GNAI2				RALGDS
		FHL2			PRKDC								GNAI3				RAP1A
		FOXO1A			PRPF6								GNAO1				RAP1B
		FOXO3A			PSMC3IP								GNAQ				RAP1GDS1
		GADD45B			PTGES3								GNAS				RAPGEF5
		GADD45G			PTMS								GNB1				RAPGEF6
		GNAI1			RAF1								GNB2				RASA1
		GRB2			RELA								GNB3				RASA3
		GTF2B			RNF14								GNB4				RASGRP2
		GTF2H1			SELENBP1								GNG10				RASGRP4
		HEXIM1			SFN								GNG11				RASIP1
		HMGB1			SLC25A4								GNG12				RASSF5
		HNF4A			SMAD3								GNG13				Rassf5
		HSP90AA1			SMARCA2								GNG2				RGS14
		HSP90AB1			SMARCA4								GNG3				SMARCA4
		IGF1R			SMARCB1								GNG4				TCEB3
		ISL1			SMARCC1								GNG5				TNFRSF10C
		JARID1A			SMARCC2								GNG7				TRAF6
		JUN			SMARCD1								GNG8				VHL
		JUNB			SMARCE1								GNGT1
		JUND			STAT3								HTR6
		LCK			STAT5A								LHB			XDH	ADA
		LOH3CR2A			STAT5B								LHCGR				ADFP
		MAPK1			STIP1								MAT1A				AOX1
		MAPK14			SUMO1								MAT2A				BTN1A1
		MAPK3			SUMO4								NUCB1				CAT
		MDM2			TBP								PAICS				FEN1
		MKNK2			TGFB1I1								PLEKHB1				GDA
		MLL2			TP53								PRKACA				NP
		MLLT7			TRIM24								PRKACB
		MMS19L			TRIM28								PRKACG
		MNAT1			TSG101								PRKAR1A
		MPG			TXN								PRKAR1B
		MTA1			UBB								PRKAR2A
		MVP			UBE2I								PRKAR2B
		NCBIGeneInfoID:12732653			YWHAH								PTGDR
		NCBIGeneInfoID:1363146			ZBTB16								PTGIR
		NCBIGeneInfoID:1708258											Q53Y27
		NCBIGeneInfoID:627657											Q8TBC0
		NCOA1		NRF1	A2BP1								RGS2
		NCOA2			BACH1								RIC8A
		NCOA3			BACH2								RIC8B
		NCOA6			C11orf30								RPL26
		Ncoa6			CBL								RPS13
		NCOA7			CBLB								RPS6
		NCOR1			CCNB3								RUVBL1
		NCOR2			CRNKL1								SHMT2
		NFKB1			CTBP1								SNX13
		NR0B1			CTBP2								TIMM50
		NR0B2			CYCS								TIMM50
		NR1H4			DYNLL1								TSHR
		NR2C1			EEF1A2								TTC1
		NR2C2			EIF4E								VIPR1
		NR2F1			ENSG00000101159
		NR2F6			ENSG00000105298
		NRIP1			ENSG00000143975							AK1	ADA
		NSD1			FALZ								ADK
		PAK1			FLJ11021								ADSL
		PAK6			GRPEL1								AK3L1
		PELP1			HNT								FHL2
		PHB2			KLC2								G6PD
		PIAS1			KNS2								GLRX
		PIAS2			LOC642115								HSPA5
		PIAS3			LOC649550								MLL3
		PIK3R1			LOC653154								MLL3
		PIK3R3			LSAMP								MTAP
		PNRC2			MAF								RRM1
		POLR1B			MAFF								RRM2
		POU2F1			MAFG								SLC25A4
		POU4F1			MAFK								SLC25A5
		POU4F2			NFE2								SLC25A6
		PPARBP			NFE2L2								TXN
		PPARGC1A			NFE2L3
		PPARGC1B			NFYC
		PPP1CC			NUP50							ALMS1	MEGF10
		PRDM2			OPCML							KIAA0328
		PRKACA			OPN4
		PRMT1			P4HB
		PRMT2			PPARGC1A							ANCR	AR
		PRPF6			PPRC1							UBE3A	BARD1
		PSMC5			RBM9								BLK
		PTGES3			RPS3								BPY2
		PTPN1			SAP130								BPY2B
		PTPN6			SDHD								BPY2C
		Q3L8U1-3			SNAI2								BRCA1
		Q7Z6C1			SNX12								C14orf11
		Q8NB03			SNX3								CFTR
		Q96J53			SP1								CUL7
		RARA			TCF8								E6
		RBBP5			TFAM								EP300
		RBM23			VDP								ESR1
		RBM9			ZFHX1B								IPW
		RELA											JADE1
		REXO4											LCK
		RFX4		PPARG	BRD8								MCM7
		RGS3			CREBBP								NR3C1
		RNF14			DNTTIP2								PGR
		RNF4			DUT								PHF17
		RNPC2			EDF1								PHF17
		RPS6KA1			EP300								PHF17
		RPS6KA3			FABP1								PSMA1
		RXRA			GADD45B								PSMA2
		SAFB			GADD45G								PSMA6
		SAFB2			HDAC3								RARA
		SHC1			HMGA1								RCN2
		SLC30A9			MAPK1								SCAMP1
		SMAD2			MAPK8								SHBG
		SMAD3			NCOA1								SMAD9
		SMAD4			NCOA2								TP53
		SMARCA2			NCOA4								UBE2D1
		SMARCA4			NCOA6								UBE2D2
		SMARCE1			NCOR1								UBE2D3
		SOS1			NCOR2								UBE2E1
		SP1			NFE2L2								UBE2G1
		SP3			NR0B2								UBE2G2
		SRC			NRIP1								UBE2L3
		SREBF1			PPARA								UBE2L3
		STAT5A			PPARBP								UBE2L6
		STRN			PPARD								UBE3A
		STUB1			PPARGC1A								UBQLN1
		TADA3L			Q6STE5-1								UBQLN2
		TAF10			Q6STE5-2
		TAP1			RXRA
		TBP			RXRG							APOA1	ABCA1
		TCF20			TdIF2								ABCA6
		TDG			THRAP4								ALB
		TdIF2											APOA1
		THRA											APOA1BP
		THRAP4		PPARGC1A	ABCC9								APOA2
		THRB			BCL6								APOA4
		TNFRSF14			CCNT1								APOB
		TP53			CDK9								APOC1
		TRIM24			CPSF2								APOC2
		TRIM28			CREBBP								APOC3
		TRIM59			EP300								APOE
		TRIP4			ESR1								APOF
		TRRAP			ESR2								APOL1
		TSC2			ESRRG								APP
		UBE1C			HCFC1								ATP5B
		UBE2I			HNF4A								C1QA
		UBE3A			MAPK14								C1QC
		USF1			MYBBP1A								CETP
		WDR5B			NCL								CFHR1
		XBP1			NCOA1								CLU
		YWHAH			NCOA6								CP
		ZAC			NCOA6IP								CTSL
		ZBTB16			NR1H4								DNTT
		ZBTB17			NR1I3								FABP2
		ZNF398			NR3C1								FAM83C
					NRF1								FGA
					POLR2A								FN1
	FADD	ABCA1			PPARA								GPLD1
	GIG3	BAX			PPARBP								HBA1
	MORT1	BIRC2			PPARG								HPR
		CASP1			RXRA								HSPG2
		CASP10			SFRS4								IGHA1
		CASP3			SFRS5								IGHG1
		CASP8			SFRS6								IGHM
		CASP8AP2			THRAP4								IGKC
		CFLAR			THRB								KIAA0754
		CFLAR			USF2								KIAA0888
		CSNK1A1			WRB								KPL2
		CYCS											KRT1
		DAP3											KRT16
		DAPK1		RRAD	AP3M1								KRT9
		DDX24			AP3M2								LBP
		DEDD			ATM								LCAT
		EDA2R			CALM1								LECT1
		FADD			CAMK2A								LOC649622
		FAF1			CAMK2B								LPL
		FAS			CAMK2D								MOCOS
		FAS			CAMK2G								MTTP
		FASLG			CSNK2A1								NALP1
		HIPK3			ERCC1								P01614
		HRB2			HUS1								P05067
		IKBKG			NME1								P10266
		IRAK1			PCNA								P4HB
		LRDD			PRKACA								PCMT1
		LRRCC1			PRKCA								PDE1A
		MBD4			PRKCB1								PDE4B
		MYD88			RAD1								PLTP
		NACA			RAD17								PON1
		NCBIGeneInfoID:1082839			RAD51								PTPN5
		NCBIGeneInfoID:12643547			RAD52								Q8NAD0
		NCBIGeneInfoID:1362797			RAD54L								Q9H5Q7
		NCBIGeneInfoID:69057			RAD9A								QDPR
		NOL3			TPM2								ROBO3
		PARP1			YWHAZ								RPRC1
		PEA15											SAFB2
		PREI3											SCARB1
		PRKCZ		S100A9	CD8A								SDC1
		PTPN13			CDK4								SERTAD3
		Q14790-1			CDK6								SETX
		Q14790-5			CDKN1A								SMPDL3A
		RALBP1			CFTR								TF
		RAP1A			EGFR								TNFRSF10C
		RIPK1			MARCKSL1								TNS3
		RIPK1			MDM2								TOMM20
		RIPK3			RB1								TTR
		RYBP			S100A10
		STAT1			S100A12
		TNF			S100A8							APOA2	ALB
		TNFRSF10A			TP53								APOA1
		TNFRSF10B											APOA1BP
		TNFRSF10C											APOA2
		TNFRSF1A		SLC2A4	ACOX1								APOA4
		Tnfrsf6			ACTN1								APOB
		TNFSF10			ACTN4								APOC1
		TRADD			ADIPOQ								APOC2
		TRAF2			AKT1								APOC3
		XPO5			AKT2								APOD
		YWHAZ			AMPK								APOE
		ZSCAN2			ARF3								APOF
					ARFIP1								C4A
					ARID4B								CFTR
	FOXP3	DHX35			BOP1								HSPG2
	JM2	DKFZP686A01247			BPY2IP1								LPL
	DIETER	FOXP1			BSG								MTTP
	XPID	FOXP2			C1QTNF5								P4HB
	IPEX	FOXP3			CaBP1								PLTP
	AIID	FOXP4			CFL1								SDC1
	PIDX	MNAB			CSNK2A1								SERPINC1
		MOBKL1A			CSNK2A2
		NFAT5			CTSD
		NFATC2			DAXX							APOA4	ALB
		NUP93			DDX17								APOA1
		RIBC2			DDX18								APOA2
					DDX5								APOA4
					DDX54								APOB
	GAD1	GAD2			DLD								APOC2
	GAD	C12orf26			EHD2								APOC3
		C12orf4			EIF4G1								APOE
		HAAO			EIF4G3								FABP2
		PPP2CA			FAM62B								GPLD1
		PPP2CB			FKBP10								HSPG2
		PRKCE			FLJ12949								LPL
					FLJ36046								MTTP
					GAPDH								P4HB
	GAD2	C12orf26			GNL3								SDC1
	GAD65	C12orf4			GNL3L
		F10			GTPBP4
		GAD1			HADHSC							APOB	APOA1
		PRKCE			HIST1H2BA								APOA2
		ZDHHC17			HIST1H2BL								APOA4
					HIST2H2BE								APOB
					HIST3H3								APOC2
	GALN	CRH			HK2								APOC3
	GAL	GALR1			HSP90AA1								APOE
	GLNN	GALR2			IDH2								BGN
		GALR3			IRS								CALR
		GPR151			IRS1								CANX
		TRP2			IRS2								CBL
					ITGB4BP								CBLB
					KBTBD10								CDA
	GCK	APOA1BP			KIAA0020								CDC23
	HK4	APOA1BP			LEPRE1								CETP
	GLK	CYCS			LOC643412								DNASE1
	HKIV	ENSG00000132480			LOC653189								ERP70
	HXKP	G6PD			MEF2A								HSP90AA1
	GK	GBE1			MLSTD2								HSP90B1
	MODY2	GCK			MVP								HSPA1A
		GCKR			NAT10								HSPA5
		Gckr			NOC3L								HSPA8
		GPI			NOL1								HSPG2
		GRHPR			NOL10								KRTAP9-4
		INS			NOL5A								LDLR
		LOC648752			NOL6								LIPC
		PEBP1			P4HB								LPA
		Pfkfb1			PDCD11								LPL
		PFKFB1			PDIA2								LRP2
		PFKFB2			PDIA3								MTTP
		Pfkfb3			PDIA4								P4HB
		PGLS			PES1								PDIA4
		PGM1			PHGDH								PPIB
		PGM5			PI3K								PSMD14
		PHCA			POLE								RAN
		PHGDH			PRKAR1A								SDC1
		PYGB			PRKAR2A								SEC61A2
		PYGL			PRKAR2B								SEC61B
		PYGM			PSMD7								STOML2
					PWP1
					RAB7
	GLUT1	ARID4B			RBM28							APOC1	ALB
	SLC2A1	BOP1			SERPINH1								APOA1
	GLUT	CALR			SNAP23								APOA2
		CANX			SSRP1								APOC1
		COPS6			STRN3								APOC2
		CSNK2A1			SUPT16H								APOC3
		CSNK2A2			SURF6								IGHA1
		DDX17			UBA52								IGHG1
		DDX18			UBE2I
		DDX5			UBE2N
		DDX54			VAMP2							APOD	APOA2
		EIF4G1											APOD
		EIF4G3											APOE
		ENSG00000111968		SOD2	ACACA								GRINL1A
		ENSG00000118903			ACACB								LEPR
		ENSG00000137366			AGPAT2								MCC
		ENSG00000168154			AHCY								STK24
		ENSG00000170202			AMY1A								STK24
		ENSG00000173707			ARF6								TEKT2
		ENSG00000181203			ATP5C1
		ENSG00000182958			ATP6V1A
		ENSG00000184872			ATP6V1D							APOE	A2M
		EntrezID:650334			AURKA								ALB
		EntrezID:692312			C7orf20								APOA1
		FLJ12949			CCT3								APOA2
		GALP			CCT5								APOA4
		GAPDH			COPA								APOB
		GFAP			CST1								APOC2
		GIPC1			CST4								APOC3
		GNL3			DDX6								APOD
		GNL3L			DNAJB1								APOE
		GTPBP4			DNAJB4								APP
		GZMB			DNAJB5								CLU
		HIST1H2BA			EIF1B								CNTF
		HIST1H2BL			EIF4A1								CTSB
		HIST2H2BE			EIF4A2								CYP7A1
		HIST3H3			EIF5B								FABP2
		ITGB4BP			ERCC1								GFAP
		KIAA0020			ERCC4								HSPG2
		LOC643412			FH								LDLR
		LOC653189			FTSJ1								LIPC
		NAT10			GBL								LPL
		NOC3L			GCH1								LRP1
		NOL1			GNL2								LRP2
		NOL10			GSR								LRP8
		NOL5A			GYS1								MAP2
		NOL6			GYS2								MAPT
		P4HB			HEXA								NEF3
		PDCD11			HLA-B								PLTP
		PDIA2			HSD17B1								PRNP
		PDIA3			HSPA9B								SCARB1
		PDIA4			IDH3B								SDC1
		PES1			IDH3G								SDC2
		PGL2			IKBKE								VLDLR
		PHGDH			ITPA
		POLE			IVL
		PRKAR2A			KIAA0664							AR	ACTB
		PRKAR2B			KIAA1549								ADAM10
		PTK2B			LBXCOR1								AES
		PWP1			LSM8								AKT1
		RBM28			MCC								AOF2
		SIRT4			MDH2								APOL2
		SSRP1			MGC3731								APPBP2
		STOM			MGC9712								AR
		SUMO1			MPG								ATF2
		SUPT16H			MYH8								BAG1
		SURF6			PAK2								BAG1
		TNFRSF1A			PGM3								BRCA1
		UBE2I			PKM2								CALM1
					POLE2								CALR
					PPIE								CASP1
	GP180	ANP32A			PPIF								CASP3
	CD45	CD1A			PRDX1								CASP7
	LY5	CD1D			PRDX2								CAV1
	B220	CD2			PRDX4								CCND1
	T200	CD22			PSMB2								CCNE1
	LCA	CD24			PSMB3								CCNH
	PTPRC	CD247			PSMD8								CDC2
		CD28			PUM1								CDC25B
		CD38			PUM2								CDC37
		CD4			PYGB								CDK6
		CD44			PYGL								CDK7
		CD5			PYGM								CDK9
		CD55			RAB4A								COX5B
		CD58			RDH8								CREBBP
		CD59			RIPK2								CRSP2
		CD7			RPS3A								CTNNB1
		CD79A			RRM2								DAP3
		CD79B			RRM2B								DAXX
		CD80			SCYE1								DCC
		CD8A			SRP54								DDC
		CSF2			STIP1								EGFR
		CSNK2A1			SUCLG1								EP300
		CSNK2A2			TMEM34								ESR1
		CXCR4			TNIK								ETV5
		DOK2			VDAC1								FHL2
		DPP4			VDAC2								FLNA
		EntrezID:964			VDAC3								FOXA1
		FAS			VHL								FOXO1A
		FCGR3A			WDR59								GAK
		FYN			XAB1								GAK
		GANAB											GAPDH
		GRB2											GNB2L1
		ICAM1		SOD3	FBLN5								GRIP1
		IFNAR1											GSK3A
		IFNG											GSK3B
		IKBKAP		STAT5A	BMX								GSN
		IL2			BRCA1								GTF2F1
		IL4			BRCA2								GTF2F2
		INSR			BTK								GTF2H1
		IRS1			CBL								HBOA
		ITGAL			CCR5								HDAC1
		ITGB2			CD247								HDAC3
		JAK1			CEBPB								HDAC4
		JAK2			CENPJ								HIF1A
		JAK3			CISH								HIPK3
		LCK			COPS5								HIPK3
		Lck			CREBBP								HMGB1
		LCP2			CRK								HNF4A
		LGALS1			CRKL								HSP90AA1
		LSM1			CSF2								HSPA1A
		LYN			CSF3R								HTATIP
		MBL2			CTLA4								IARS
		PAEP			EGFR								IDE
		PPFIA1			ENSG00000170213								IL6ST
		PPFIBP2			ENSG00000172170								IQWD1
		PRKCSH			EntrezID:55620								JMJD1C
		PTP4A2			EntrezID:647801								JUN
		PTPN6			EP300								KLK2
		PTPRC			EPOR								MAGEA11
		PTPRCAP			ERBB4								MAPK1
		RASA1			ESR1								MDM2
		RNF11			ESR2								MYBBP1A
		SCAP1			GHR								MYST2
		SEMA4D			GRAP2								NCOA1
		SPN			HSPA5								NCOA2
		SYK			HSPB1								NCOA3
		TYK2			HSPB8								NCOA4
		VAV1			IL2								NCOA4
		VIL2			IL2RB								NCOA6
		ZAP70			IL2RG								NCOR1
					IL3								NCOR2
					IL4								NFKB1
	HLA-DPB1	HLA-A			IL5								NISCH
	DPB1	HLA-DPA1			IL7R								NONO
	HLA-DP1B	HLA-DQB1			INSR								NR0B1
	MHC DPB1	HLA-DRB1			JAK1								NR0B2
					JAK2								NR2C1
					JAK3								NR2C2
	HLA-DQA1	APLP1			KIT								NR3C1
	DQ-A1	C1orf103			LCK								NR5A1
	GSE	NCBIGeneInfoID:2506858			LDB3								NRIP1
	CELIAC1	NCBIGeneInfoID:46015906			MAGEA12								NSD1
		SH3GL2			MAP2K1								PA2G4
		TLE1			MAPK1								PAK6
		UNC119			MAPK3								PARK7
					MYC								PARP1
					NCBIGeneInfoID:4503603								PCAF
	HLA-DQB1	CD4			NCOA6IP								PELP1
	CELIAC1	DRB1			NCOR2								PIAS1
	IDDM1	EntrezID:3118			NDUFS4								PIAS2
		HLA-DPB1			NFYC								PIAS3
		HLA-DQA2			NMI								PIAS4
		INS			NR3C1								PNRC1
					PDGFRA								PNRC2
					PDGFRB								POLR2A
	HLA-DRB1	CD1D			PDLIM5								POU2F1
		CD38			POU2F1								POU2F2
		CD74			PPIB								POU5F1
		CTAG1B			PPP2CA								PPARBP
		HLA-DMA			PRTFDC1								PRDX1
		HLA-DPB1			PTPN1								PRKDC
		HLA-DRA			PTPN11								PRMT1
		HLA-DRA			PTPN2								PRPF6
		HLA-DRB1			RPL19								PSMC3IP
		HLA-DRB5			RPL4								PSPC1
		MBP			SHC1								PTEN
		NCBIGeneInfoID:52426774			SOCS3								PXN
		NCBIGeneInfoID:66361098			SRC								RAC3
		TCRB			STAT1								RAD9A
		TNFRSF21			STAT2								RAF1
		TRA@			STAT3								RAI17
					STAT4								RAN
					STAT5A								RAN
	IA2	MADD			STAT5B								RANBP9
	PTPRN	MADD			STAT6								RB1
	PTP IA-2	NOS1			SYK								RBAK
	ICA512	PPIA			TEK								RCHY1
		PTPRS			TPO								RELA
		PTPRT			TSLP								RNASEL
		Q13425-2			TYK2								RNF14
		RP11-565P22.1			ZBTB20								RNF4
		Snta1_predicted			ZBTB7B								RUNX1
		SNTB2			ZNF499								RUNX2
		SNX19											SART3
		SPTBN4											SELENBP1
		UBQLN4		TCF7L2	B CATENIN								SIN3A
					CDH1								SLC25A4
					CSNK2A1								SMAD3
	IBP1	ACACA			CSNK2A2								SMAD4
	IGBP1	ACACB			CTNNB1								SMARCA4
		ACSL3			DAXX								SMARCC1
		ACSL4			EP300								SNURF
		ACTR2			JUP								SP1
		ADK			PARP1								SPDEF
		ATP5C1			PSEN1								SRC
		CCT6A			Psen1								SRY
		CCT6B			TRAF1								STAT3
		CCT7			XRCC5								SUMO1
		ENSG00000104762			XRCC6								SVIL
		ENSG00000165421											TCF4
		ENSG00000168255											TDG
		ENSG00000184289											TGFB1I1
		FECH		UCP2	COX1								TGFB1I1
		GAMT			COX2								TGFB1I1
		IGBP1			COX3								TGIF
		LOC286239			COX4I1								TMF1
		ME1			COX5A								TOP1
		ME3			COX5B								TP53
		MID1			COX6A1								TRIM24
		MID2			COX6B1								TRIP4
		PFKL			COX6C								TSG101
		PFKM			COX7A2L								UBE2I
		PFKP			COX7B								UBE2I
		PHLDA3			COX7C								UBE3A
		POLR1B			COX8A								UXT
		POLR1C			CYC1								WIPI1
		POLR2J			CYCS								XRCC5
		PPP2CA			CYTB								XRCC6
		PPP2CB			LEP								YWHAQ
		PPP2CB			ND1								ZAC
		PPP2R1A			ND2
		PPP2R1B			ND3
		PPP2R2B			ND4							ASIP	CDC42
		PPP2R2C			ND4L							PARD3	Cdc42
		PPP2R2D			ND5								DYNLL1
		PPP4C			ND6								ECT2
		PPP4C			NDUFA1								EIF1B
		PPP6C			NDUFA10								F11R
		PSMC6			NDUFA11								F11R
		RRM2			NDUFA12								JAM2
		RRM2B			NDUFA13								JAM3
		RUVBL1			NDUFA2								LIMK2
		SAPS1			NDUFA3								MC1R
		SAPS2			NDUFA4								MC2R
		SAPS3			NDUFA5								MC3R
		XAB1			NDUFA6								MC4R
					NDUFA7								MC5R
					NDUFA8								PARD3
	ICAM1	CD2			NDUFA9								PARD6A
		CD28			NDUFAB1								PARD6B
		CD4			NDUFB1								Pard6b
		CD40			NDUFB10								PARD6G
		CD44			NDUFB11								PLCB1
		CD48			NDUFB2								PLCB3
		CD48			NDUFB3								PNMA1
		CD58			NDUFB4								PRKCG
		CDH5			NDUFB5								PRKCI
		DCTN2			NDUFB6								PVRL1
		EGFR			NDUFB7								PVRL3
		FCER2			NDUFB8								SFN
		FGG			NDUFB9								SMAD2
		ICAM1			NDUFC1								SMAD3
		ICAM3			NDUFC2								SMAD4
		IL2RA			NDUFS1								SMAD7
		IL2RB			NDUFS2								STK11
		IL2RG			NDUFS3								TIAM1
		IL5			NDUFS4								YWHAB
		ITGA5			NDUFS5								YWHAG
		ITGAL			NDUFS6								YWHAH
		ITGAM			NDUFS7								YWHAZ
		ITGB2			NDUFS8
		MSN			NDUFV1
		PKC			NDUFV2							ATP1A2	ASL
		PTPRC			NDUFV3								ATP1A3
		PYK2			UCP1								CTSL
		RAC			UCP2								CTSL2
		RhoA			UCP3								DHCR7
		SELL			UCRC								FLJ13910
		SLC3A2			UQCR								FTS
		SLC7A8			UQCRB								GALK2
		SPN			UQCRC1								HOMER1
		SYT1			UQCRC2								HOMER2
		VAV			UQCRFS1								HOMER3
		VIL2			UQCRH								LBR
					UQCRQ								LOC81691
					YWHAB								PRPF39
	ICOS	CD28			YWHAG								RPL36
	AILIM	CTLA4			YWHAQ								SIRT1
	CD278	ICOS			YWHAZ								TATDN1
		ICOSLG											TM7SF2
													TPT1
				UCP3	COX1								ZNF259
	IDDM11	ENSA			COX2
					COX3
					COX4I1							ATRN	Q8NAX9
	IDDM18	IL12B			COX5A
					COX5B
					COX6A1							BATF	ATF2
	IDDM4	IDDM5			COX6B1								ATF4
					COX6C								ATF5
					COX7A2L								CEBPA
	IDDM7	INS			COX7B								CEBPD
		NEUROD1			COX7C								CEBPE
					COX8A								CEBPG
					CYC1								DDIT3
	IDDM8	IDDM5			CYCS								FOS
					CYTB								HLF
					ND1								IFI35
	IFNG	ALPK1			ND2								JUN
	IFI	ATP5S			ND3								JUNB
	IFG	C3			ND4								JUND
		CASP1			ND4L								NFIL3
		CD2			ND5								SFA 2
		CD28			ND6								SNAPC5
		CD40			NDUFA1								TEF
		CD44			NDUFA10
		CD69			NDUFA11
		CD80			NDUFA12							BBS2	PSME3
		CSF2			NDUFA13								KIFC3
		CTLA4			NDUFA2								MKKS
		CXCL10			NDUFA3
		CXCL11			NDUFA4
		CXCR3			NDUFA5							BBS3	ARF6
		DPP4			NDUFA6							ARL6	ARL6
		FAS			NDUFA7								ARL6IP
		HLA-DRA			NDUFA8								ARL6IP2
		IFNB1			NDUFA9								ARL6IP4
		IFNG			NDUFAB1								ARL6IP5
		IFNGR1			NDUFB1								ARL6IP6
		IFNGR2			NDUFB10								SEC61B
		IL15			NDUFB11
		IL17R			NDUFB2
		IL18			NDUFB3							BBS4	DCTN1
		IL18BP			NDUFB4								MYO9A
		IL9			NDUFB6								PCM1
		IRF1			NDUFB7
		IRF2			NDUFB8
		ITGAL			NDUFB9							BBS5	CCNK
		ITGB2			NDUFC1								KNS2
		JAK1			NDUFC2								MRPS17
		JAK2			NDUFS1								PANK1
		LAG3			NDUFS2								XRCC6
		LIF			NDUFS3
		LTA			NDUFS4
		MBP			NDUFS5							BBS6	PTN
		NCF1			NDUFS6							MKKS	BBS2
		PDIA3			NDUFS7								ICA1
		PIGR			NDUFS8								STK16
		PSMB10			NDUFV1								TGIF
		PTPRC			NDUFV2
		RPSA			NDUFV3
		STAT1			SLC25A27							BBS7	CLUAP1
		STAT2			UCP1
		STAT3			UCP2
		STAT4			UCP3							CFB	ALB
		TNF			UCRC								ATP5S
		TNFRSF7			UQCR								C2
		YWHAZ			UQCRB								C3
					UQCRC1								C4A
					UQCRC2								C4B
	IFNGR2	ANXA5			UQCRFS1								C5
	IFGR2	DNAJA3			UQCRH								C6
	IFNGT1	IFNG			UQCRQ								CFB
	AF-1	IFNGR1			YWHAB								CFD
		JAK2			YWHAG								CFP
		JAK2			YWHAQ
		NR3C1			YWHAZ
												BFLS	FGF13
	IGFBP1	IGF1		VCAM1	CCL17
	AFBP	IGF2			CCL22							BRS3	NEGR1
	IGFBP25	MMP26			CTSG
	PP12	NCBIGeneInfoID:11024682			ELA2
	IBP1	NCBIGeneInfoID:4504609			IL13							BSCL1	ABCF3
		PAEP			IL8							AGPAT2	ACACA
		PAPPA			ITGA4								ACACB
		SP1			ITGA9								ACSL3
		TF			ITGAD								ACSL4
					ITGB1								AGPAT1
					ITGB7								ALG5
	IGFBP5	ADAM12			MSN								ARFGEF1
		BAT3			NOX								ARFGEF2
		F2			PI3K								ATP5C1
		FHL2			RAC1								ATP6V1D
		FN1			SELE								C20orf155
		IGF1			VCAM1								CAP1
		IGF2			VIL2								CAP2
		IGFALS			VWF								CCT3
		IGFBP2											CCT4
		IGFBP3											CCT5
		IGFBP6		VDR	ACTL6A								CDIPT
		KPNB1			ACVR1								CDS1
		LOC56902			ARID1A								CDS2
		PAPP-A2			BAG1								CLPX
		RASSF1			BAZ1B								COPA
		SERPINE1			CCND1								DDOST
		SPP1			CCND3								DDX6
		TF			CDK7								DNAJB1
		THBS1			CHAF1A								DNAJB4
		VTN			CREBBP								DNAJB5
					CSNK2A1								DPM1
					DNAJA2								EIF2B1
	IGH	42543646			FGR								EIF2B2
	IGHDY1				GC								EIF2B3
	IGH@				GTF2B								EIF2B4
					JARID1A								EIF2B5
					JUN								EIF2S3
	IL10RB	IFNAR2			NCBIGeneInfoID:5729858								EIF5B
	CDW210B	IL10			NCOA1								FARSLA
	CRFB4	IL10RA			NCOA2								GBL
	IL10R2	IL22			NCOA3								GCH1
	D21S66	IL28A			NCOA6								GCN1L1
		IL28B			Ncoa6								GNL2
		IL29			PPARBP								GPAM
		UCN2			PPP1CA								GUF1
		UCN3			PPP2CA								HSD17B1
					PTH								HSPA9B
					RARA								IDH3B
	IL12B	IDDM18			RXRA								IDH3G
	CLMF2	IL12A			RXRG								IVL
	NKSF2	IL12A			SMAD3								KIAA0368
		IL12B			SMARCA2								KIAA0664
		IL12RB1			SMARCA4								KIAA0804
		IL12RB2			SMARCB1								KYNU
		NCBIGeneInfoID:266319			SMARCC1								LOC440957
					SMARCC2								MGC9712
					SMARCD1								NDUFAB1
	IL1B	A2M			SMARCE1								NFS1
	IL1F2	ADRB2			SNW1								POLE2
	IL-1	CASP1			STAT1								PPAP2A
		CASP4			SUPT16H								PPAP2B
		CD14			TDG								PPAP2C
		COIL			TOP2B								PRDX1
		IL1B			TRIM24								PRDX2
		IL1R1			VDR								PRDX4
		IL1R2			ZBTB16								PSMB2
		IL1RAP											PSMB3
		IL9											PSMC2
		KITLG		AKT2	CHUK								PSMD8
		LIF			APPL								PSPH
		LTA			TCL1A								PUM1
		MMP2			GSK3B								PUM2
		PRTN3			TRIB3								PYGB
		SAA2			AKT1								PYGL
		SYT1			TCL1B								PYGM
					SH3RF1								RDH8
					TSC2								SLC25A31
	IL1R1	IL1A			MTCP1								SLC25A4
	CD121A	IL1B			PDPK1								SLC25A5
	D2S1473	IL1F10			BCL2A1								SLC25A6
	IL1RA	IL1R2			AKT2								SOD2
	IL1R	IL1RAP			SOD3								SRP54
	P80	IL1RL1			MLLT7								STIP1
		IL1RL2			BIRC4								SUCLG1
		IL1RN			HSP90AA1								TMEM34
		IRAK2			AKT1S1								TOP2B
		MAP3K14			NCBIGeneInfoID:27066379								VDAC1
		MYD88			RAB3D								VDAC2
		NCBIGeneInfoID:10835147			CDC37								VDAC3
		NFKB1			SH3RF1								WDR59
		PIK3R1			FSHR								XAB1
		SIGIRR			ESR1
		TICAM2			XPOT
		TOLLIP			THEM4							BSCL2	TMEM19
		TRAF6			PDE3B								HMG1L1
		TRAM			TSC1								TUBB4
					ERBB2								EEF1G
					PTEN								NETO2
	IL2	ALPK1			AKT3								MYEF2
	TCGF	CD2			ENSG00000172170								C14orf129
		CD28			PPP2R5E								FLJ20643
		CD38			EntrezID:647801								NETO1
		CD4			PPP2R5A								TUBB2B
		CD40			NLE1								LOC644380
		CD44			XPOT								SUCLG1
		CD5			SETDB1								SP100
		CD53											SNRPN
		CD58											MDS032
		CD69		HSP90AA1	ABCF3								MST150
		CD80			ACTA2								ALDOA
		CSF2			ACTB								ALDOB
		CSF3			ACTC								ALDOC
		CTLA4			ACTG1								RUNX2
		DCTN2			ACTG2								HMGB2
		DOK2			AHR								HMGB3
		DPP4			AHSA1								HNRPM
		FAS			AHSA2								RPL18
		FOXK2			AIP								SNRPB
		HLA-A			AKT1								LOC652025
		IFNA1			AKT2
		IL13			ALDH18A1
		IL15			ALK							C3	ABL1
		IL18			APOB								ASF1B
		IL2			APP								ATP5S
		IL2RA			AR								C1R
		IL2RB			ARHGEF3								C1S
		IL2RG			ARNTL								C2
		IL3			ARRB1								C3
		IL4			ASGR1								C3AR1
		IL6			ASH2L								C4A
		IL7			ATP6V0A1								C5
		IL9			ATP6V0A4								C6
		ILF3			AZI2								CD46
		ITGAL			BAG4								CFB
		ITGB2			BIRC5								CFD
		JAK1			BPGM								CFH
		JAK3			BRMS1								CFHR3
		LTA			CALM1								CFHR4
		MALT1			CAPZB								CFHR5
		MBP			CDC37								CFI
		NGFR			CDH1								CFP
		POU2F1			CDK4								CPN1
		PTPRC			CDKN2A								CR1
		SHC1			CHEK1								CR2
		ST5			CHTF18								CTSG
		STAT1			CHUK								GC
		STAT3			CKB								GPR77
		STAT4			CKM								IFNG
		STAT5A			CKMT1B								IGHM
		TFRC			CKMT2								IGM
		TGFB1			COX6B1								ITGAM
		TNFRSF1B			CSNK2A1								ITGAX
		TNFRSF7			CSNK2A2								LAMA1
		YWHAZ			DAP3								LRP1
					DARS								MASP1
					DHX35								OlfD
	IL2RA	CD4			DICER1								PAPPA
	TCGFR	ICAM1			DKFZP586A1519								PTX3
	IL2R	IL2			DNAJA1								Q9NVZ0
	CD25	IL2RA			DNAJA2								Q9Y279-1
		IL2RB			DNAJA4								Q9Y279-2
		NFKB1			DYNC1I2								VHL
		STAT3			EEF2
		STAT5B			EIF2AK1
					EIF2AK2							CBFA2T1	ABI3
					EIF2AK3							RUNX1T1	ATN1
	IL4R	ARIH2			EIF3S8								BCL6
	CD124	CD40			EIF4A1								CBFA2T2
	IL4RA	DOK2			EIF4A2								CBFA2T3
		FES			ENO1								CEP170L
		GNB2L1			ENO2								CEP170L
		IL13			ENO3								EFCBP2
		IL13RA1			EntrezID:26355								GFI1
		IL13RA1			EPRS								HDAC1
		IL2RG			ERBB2								HDAC2
		IL4			ERN1								HDAC3
		INPP5D			ESR1								HDAC8
		IRS1			FAM40A								HSHIN1
		IRS2			FAM40B								HSP90AA1
		JAK1			FANCA								ID1
		JAK2			FANCC								ID3
		JAK3			FBL								KPNA1
		NCF1			FBLN1								KPNB1
		NCF1			FBLN2								MGC11271
		PRKCZ			FES								NCOR1
		PTPN11			FGR								NCOR2
		PTPN6			FKBP4								OTUD4
		SHC1			FKBP5								PRKAR2A
		SOCS5			FLJ21908								PSMD11
		STAT6			GCN1L1								RUNX1T1
					GFPT2								SIN3A
					GNA12								TAF9B
	IL6	CD14			GUCY1B3								TCF3
	IL-6	CD2			HARC								TCF4
	BSF2	CD28			HCFC1								THRAP3
	HGF	CD4			HCH1								THRAP3
	IFNB2,	CD40			HDAC1								UBQLN4
	HSF	CD44			HDAC2								WBP11
		CD80			HDAC6								ZBTB16
		CEBPB			HIF1A								ZNF652
		CNTF			HN								ZNF652
		CSF2			HSF1
		CSF3			HSP90AA1
		CTF1			HSP90AB1							CCKAR	CCK
		DCTN2			HSPA1A								CCKAR
		GRAP2			HSPA4								CCKBR
		HP			HSPA4L								SGTA
		IFNB1			HSPA8								SGTA
		IL11			HSPD1
		IL17			HSPH1
		IL18			IDH3A
		IL2			IKBKB							CCKBR	CCK
		IL2RB			IKBKE								CCKAR
		IL4			IKBKG								CCKBR
		IL6R			INMT								GAST
		IL6ST			IRAK1								PTK7
		IL7			IRS4								PTPN11
		IL9			JTV1								SGTA
		JUNB			KDR
		KL			KIAA0664
		LBP			LARS							CEBPA	ADH1A
		LIF			LCK								ADH1C
		LIFR			LDB3								ATF2
		LTA			LOC643025								ATF5
		NCBIGeneInfoID:4504673			LOC644131								ATF7
		OCM			LSM1								BATF
		OSM			MAP3K1								CDK2
		PTGER1			MAP3K14								CDK4
		PTHLH			MAP3K3								CDKN1A
		SAA2			MAP3K7								CDKN3
		SH3GL2			MAP3K7IP1								CEBPA
		STAT1			MAP3K7IP2								CEBPB
		STAT3			MAP3K8								CEBPD
		SYT1			MAPK1								CEBPE
		TMEM11			MARS								CEBPG
		ZBTB16			MMP2								CREBBP
					MRPS2								CTNNB1
					MRPS9								DBP
	INS	AKT1			MSH2								E2F4
		ARHGEF7			MYC								EP300
		CPE			MYO5B								GATA2
		CTSB			MYO5C								GSK3B
		CTSD			MYOD1								HNF4A
		CTSE			NDRG1								MSX2
		DOK1			NET1								MYC
		EGF			NETO1								NCOA6
		EntrezID:3118			NETO2								NFYA
		GCK			NFKB2								NR3C1
		GRB10			NFKBIB								PARP1
		GRB2			NFKBIE								PIAS1
		HLA-DQA2			NOS1								RB1
		HLA-DQB1			NOS3								RBL1
		HRAS			NPAS2								RFC1
		IDDM7			NR2C1								SMARCA2
		IDE			NR2C2								SOX10
		IGF1			NR2E1								SOX8
		IGF1R			NR3C1								SP1
		IGFBP7			NR3C1								SPI1
		INS			NR3C2								SUMO3
		INSL4			NUAK1								TCF1
		INSR			NUAK2								TFDP1
		INSRL			O43318-2								XRCC5
		IPF1			P05067								XRCC6
		IRS1			PAPLN
		IRS2			PDLIM5
		ISL1			PDPK1							CEBPB	ATF2
		LRP2			PFKL								ATF4
		MAPK11			PFKM								CAMK2A
		NEUROD1			PFKP								CCL3
		NOV			PGAM2								CDK8
		PAX4			PGR								CEBPA
		PIK3CA			PIM1								CEBPB
		PIK3CB			PNMT								CEBPD
		PIK3R1			POLR1B								CEBPG
		PIK3R2			POLR2B								CREB1
		PTPN1			PPARA								CREBBP
		SHC1			PPID								CRSP3
		Slp4			PPP5C								CRSP7
		SOS1			PRKAA1								DCTN2
		SYTL4			PRKDC								DDIT3
		TXNL5			PSMC2								EGFR
					PSMC4								EGR1
					PSMD13								ELK1
	ITPR3	ANK1			PTD004								EP300
	IP3R3	CABP1			PTGES3								ESR1
		GRB2			PUS7								FOXO1A
		ITPR1			Q00653-2								HMGA1
		NCBIGeneInfoID:2295903			Q04206-2								HMGB1
		OPRS1			Q9H6T3								HNRPK
		TRPC1			QARS								HOMER3
		TRPC2			RAD17								HSF1
		TRPC3			RAD17								IL6
		TRPC4			RAD51								MAPK1
		TRPC5			RAD52								MAPK3
		TRPC6			RAF1								MYB
		TRPM2			RALBP1								MYC
					RANBP5								NFKB1
					RANBP6								NOLC1
	KCNE1	KCNE3			RARS								NR3C1
	JLNS	KCNH2			RBBP4								PTGES2
	ISK	KCNQ1			RBBP7								RB1
	LQT5	MINK1			RBM19								RELA
	MinK	PRKCA			RBM19								RPS6KA1
					RBMX								RPS6KA5
					RELA								RUNX1
	KCNE2	KCNQ1			RIPK1								RUNX2
	LQT6	KCNH2			RIPK1								SMAD3
	LQT5	KCNE3			RIPK2								SMAD4
	MIRP1				RIPK3								SMARCA2
					RPA1								SMARCA4
					RPL30								SMARCB1
	KCNH7	KCNH6			RPL4								SMARCC1
	HERG3				RPL6								SP1
	ERG3				RPL8								SPI1
					RPS11								SPIB
					RPS13								SRF
					RPS15A								STAT3
					RPS15A								STAT5A
					RPS3A								STAT6
					RUNX1T1								TAF9
					RUVBL2								TP53
					SAP30								TRIM28
					SGTA								USF1
					SIM1
					SIN3A
					SIN3B							CHM	PINX1
					SLC2A4							MPZ	PMP22
					SLC34A1								RAB18
					SMAD4								RAB1B
					SMARCC1								RAB3A
					SMARCC2								RAB3B
					SMYD3								RAB3D
					SRC								RAB4A
					SRC								RAB5B
					SRPK1								RAB6A
					SRPK2								RAB7
					ST13								RABGGTA
					STARD13								RABGGTB
					STAT3
					STIP1
					STK23							CHRM3	ARF1
					STUB1								ARF6
					SUMO1								CSNK1A1
					SUMO3								GNAQ
					SYT12								GPRASP1
					TAB3								GRK6
					TANK								GZMB
					TARSL2
					TBK1
					TBK1							CNTFR	APPBP2
					TBKBP1								CLCF1
					TERT								CNTF
					TNFRSF1A								CRLF1
					TOMM34								IL6ST
					TOMM70A								KRTAP4-12
					TP53								LIF
					TPI1								LIFR
					TRADD								LRPPRC
					TRAF1								PLSCR1
					TRAF2
					TTC4
					TTLL4							COL8A2	COL8A1
					TTRAP								PCOLCE
					TUBA3
					U2AF2
					WASL							CPE	BDNF
					WDR5								BPI
					WDR6								BPIL2
					XRCC5								C1orf103
					YWHAB								CCK
					YWHAE								CHD3
					YWHAZ								GAST
													GCG
													GTF3C1
													hfl-B5
													INS
													LBP
													MED31
													NTS
													PCSK1
													PLTP
													PMCH
													POLA2
													POLDIP2
													Q96KM8
													ROBO2
													RPA1
													SCG2
													TRH
													UTP14A
												CYP19A1	FANCG
												CYP7A1	APOE
													FABP2
													NR2F2
												DF	ALB
												CFD	C2
													C3
													C4A
													CFB
													CFD
													HDHD2
													LBXCOR1
													SERPINF2
												DFN3	HNRPU
												POU3F4	POU3F1
													POU3F2
													POU3F3
													POU3F4
													RPS6KA6
												DGAT1	DGAT1
													PPAP2A
													PPAP2B
													PPAP2C
												DRD1	ADA
													ADORA1
													CAV2
													COPG
													COPG1
													COPG2
													DNAJC14
													DRD1
													DRD1IP
													DRD3
													DRD4
													DRD5
													EPB41L2
													FLNA
													GRIN1
												DRD2	ADORA2A
													CADPS
													CADPS2
													CLIC6
													DRD1
													DRD3
													DRD4
													EPB41
													EPB41L1
													FLNA
													FREQ
													GIPC1
													GNAI2
													GNAI3
													GNAZ
													GRIA1
													GRIA2
													KCNJ6
													KCNJ9
													NSF
													PPP1R9B
													SSTR5
													THY1
												EIF4EBP1	AKT1
													ATM
													BUB1
													CRI1
													CSNK2A1
													CSNK2A2
													DERPC
													EIF4A1
													EIF4A2
													EIF4E
													EIF4E2
													Eif4e2
													EIF4G1
													FRAP1
													GBL
													MAPK1
													MAPK14
													MAPK3
													MAPKAPK5
													MVD
													PPP2CA
													rad3
													raptor
													RHEB
													rhp9
													RPS6KA5
													RPS6KB1
													UBADC1
												ENPP1	INSR
												ESD	ADH5
													COQ7
													DDX23
													ENTH
													HLA-B
													HTR2A
													LTA4H
													MCC
													NPEPPS
													Q8NI45
													RB1
													TALDO1
													TRAF6
												ESR1	AHR
													AKAP13
													AKT1
													AKT2
													AR
													ARNT
													ASH2L
													BAG1
													BAZ1B
													BCAR1
													BCAS2
													BDNF
													BRCA1
													BTF3
													CALM1
													CALM2
													CALM3
													CAV1
													CCND1
													CCNH
													CCNT1
													CDC25B
													CDK7
													CEBPB
													CHD9
													CHUK
													CITED1
													COBRA1
													COPS5
													CREBBP
													CSNK2B
													CTNNB1
													CUEDC2
													CYP1A1
													DAP3
													DDX5
													DDX54
													DNTTIP2
													EGFR
													EIF3S2
													EP300
													ERBB2
													ESR1
													ESR2
													ESRRA
													FHL2
													FKBP4
													FKBP5
													FLII
													FOXO1A
													FOXO3A
													GADD45A
													GADD45B
													GADD45G
													GNAI1
													GRB2
													GRIP1
													GTF2B
													GTF2H1
													HEXIM1
													HMGB1
													HNF4A
													HSP90AA1
													HSP90AB1
													HSPA4
													HTATIP
													IGF1R
													ISL1
													ITGB3BP
													JARID1A
													JUN
													JUNB
													JUND
													LCK
													LOH3CR2A
													MAPK1
													MAPK14
													MAPK3
													MDM2
													MGMT
													MKNK2
													MLL2
													MLLT7
													MMS19L
													MNAT1
													MPG
													MTA1
													MVP
													NCOA1
													NCOA2
													NCOA3
													NCOA4
													NCOA6
													Ncoa6
													NCOA7
													NCOR1
													NCOR2
													NFKB1
													NR0B1
													NR0B2
													NR1H4
													NR2C1
													NR2C2
													NR2F1
													NR2F6
													NRIP1
													NSD1
													PAK1
													PAK6
													PELP1
													PHB2
													PIAS1
													PIAS2
													PIAS3
													PIK3R1
													PIK3R3
													PNRC2
													POLR1B
													POU2F1
													POU2F2
													POU4F1
													POU4F2
													PPARBP
													PPARGC1A
													PPARGC1B
													PPID
													PPP1CC
													PRDM2
													PRKACA
													PRMT1
													PRMT2
													PRPF6
													PSMC5
													PTEN
													PTGES3
													PTMA
													PTPN1
													PTPN6
													Q3L8U1-3
													Q7Z6C1
													Q8NB03
													Q96J53
													RARA
													RB1
													RBBP5
													RBM23
													RBM9
													RELA
													REXO4
													RFX4
													RGS3
													RNF14
													RNF4
													RNPC2
													RPS6KA1
													RPS6KA3
													RXRA
													SAFB
													SAFB2
													SHC1
													SLC30A9
													SMAD2
													SMAD3
													SMAD4
													SMARCA2
													SMARCA4
													SMARCD1
													SMARCE1
													SNURF
													SOS1
													SP1
													SP3
													SRC
													SREBF1
													STAT5A
													STRN
													STUB1
													TADA3L
													TAF10
													TAP1
													TBP
													TCF20
													TDG
													TdIF2
													THRA
													THRAP4
													THRB
													TNFRSF14
													TP53
													TRIM24
													TRIM28
													TRIM59
													TRIP4
													TRRAP
													TSC2
													UBE1C
													UBE2I
													UBE3A
													USF1
													VAV3
													WDR5B
													WIPI1
													XBP1
													YWHAH
													YWHAQ
													ZAC
													ZBTB16
													ZBTB17
													ZNF398
												FABP2	APOA1
													APOA4
													APOC3
													APOE
													CETP
													CYP7A1
												FABP4	ACP1
													DYNLT1
													EXT2
													FABP4
													INSR
													KLHL8
													LIPE
													LIPE
													MGLL
													OSTF1
													SNCG
													VIM
												FAT	CD47
												CD36	CD68
													CD9
													CFTR
													COL1A1
													COL1A2
													COL2A1
													COL4A1
													COL4A2
													COL6A1
													ENAH
													FN1
													FYN
													GP1BA
													GYPA
													HOMER1
													HOMER3
													HSD11B1
													ITGA2B
													ITGA6
													ITGAL
													ITGAM
													ITGB1
													ITGB3
													LDLR
													LYN
													MATK
													MPI
													PECAM1
													SLC27A4
													SRC
													THBS1
													VLDLR
													VWF
													YES1
												FGF13	BFLS
													CLEC3B
													FGF13
													FGF8
													MAPK13
													MAPK8IP2
													SCN8A
												FGFR3	ATF3
													C6orf47
													CBL
													CCDC17
													CCND1
													CENTD2
													CHGB
													CTSK
													EPHA4
													FGF1
													FGF1
													FGF16
													FGF17
													FGF18
													FGF2
													FGF2
													FGF20
													FGF23
													FGF3
													FGF4
													FGF5
													FGF6
													FGF7
													FGF8
													FGF9
													FGFR1
													FGFR2
													FGFR3
													FGFR4
													FLJ10324
													FLJ22624
													FRS2
													FRS3
													GPSM3
													GRB2
													GTF3C1
													HBZ
													HNRPL
													IRF4
													KIAA1377
													KRT8
													NDUFS6
													POLA2
													PTK2B
													PTPN11
													RNF130
													RPL8
													SH2B
													SLC25A6
													SMA4
													SMG7
													STAT1
													STAT3
												FMR1	AFF1
													AFF2
													CYFIP1
													CYFIP2
													FLI1
													FRAXE
													FRAXF
													FXR1
													FXR2
													ISL1
													ISL2
													LHX3
													LHX4
													LMX1A
													LMX1B
													MYO5A
													NCK1
													NCK2
													NCL
[truncated: 1,020 more rows]

## Sheet: Imp gene
	PIK3R1	ABL1			AKT1	AHNAK			ARHGEF7	AKT1				Only T1D
		ADAM12				AKT1				ARHGAP10
		AKT1				AKT1S1				ARHGAP26				Only T2D
		ANK3				AKT2				ARHGEF6
		ARAF				AKT3				BARX1				Only HT
		ARHGAP1				APLP2				BARX2
		ARHGEF7				APPL				C6orf66				Only OB
		ATP5B				APS				CANX
		AXL				AR				CBLB				Only ROS
		BCAR1				ARHGEF7				CCDC128
		BLNK				ATXN1				CDC42				T1D & T2D
		CBL				BAD				COG5
		CBLB				BCL10				COIL				T1D & HT
		CD19				BCL10				CTTN
		CD22				BCL2L11				DCTN2				T1D & Obesity
		CD28				BIRC4				DENND1A
		CD2AP				BRAF				DENND1A				T1D & ROS
		CD3E				BRCA1				EGF
		CD4				CAMKK1				FLT3				T2D & HT
		CD40				CASP3				FOXRED1
		CD5				CASP9				GBAS				T2D & OB
		CD7				CDC37				GIT1
		CDC42				CDKN1A				GIT2				T2D & ROS
		CDH2				CDKN1B				GNAO1
		CENTG1				CHEK1				GNAO1				HT & OB
		CHRNA7				CHN2				GRB2
		CRK				CHUK				HOXB2				HT & ROS
		CRKL				CREB1				IARS
		CSF1R				DLC1				INS				T1D & T2D & Obesity
		CSF2RA				DVL2				INSR
		CTLA4				EDG1				INSRL				T2D & HT & OB
		CTNNB1				EGF				IRS1
		DHX8				EIF4EBP1				IRS2				T1D & T2D & ROS
		DNM1				EP300				LOC56902
		DOK1				ESR1				NCK1				T1D & T2D & HT
		EGFR				ESR2				NIPSNAP1
		EPHA2				EZH2				OPHN1				T1D & HT & ROS
		EPHA2				FANCA				PAK1
		EPOR				FOXO1A				PAK2				T2D & HT & ROS
		ERAS				FOXO3A				PAK3
		ERBB2				FRAP1				PDHB				T2D & OB & ROS
		ERBB3				FTS				PIK3R1
		ESR1				GAB2				PKLR				HT & OB & ROS
		FASLG				GATA1				POPX2
		FCGR2A				GATA2				PPM1F				T2D & HT & OB & ROS
		FES				GRB10				PPP1R12A
		FEZ1				GSK3A				PPP1R12B				T1D & T2D & HT & ROS
		FEZ2				GSK3B				PRAM1
		FGFR1				HD				PTPN11				T1D & T2D & OB & ROS
		FYN				HIST2H2BE				PTRH2
		GAB1				HMOX1				PXN				T1D & T2D & HT & OB
		GAB2				HSP90AA1				RAC1
		GAB3				HSP90AB1				RAD23B				ALL
		GHR				IGF1				RASA1
		GRB2				IKBKB				SHANK1
		GTF2H1				ILK				SHANK2
		HCK				IMPDH2				SHC1
		HGS				INS				SYP
		HRAS				INSR				TGFBR2
		IFNAR1				INSRL				TM9SF2
		IGF1R				IRAK1				TNFRSF1B
		IL13				IRS1				TRAIP
		IL1R1				ITGB3				TUBB3
		IL1RAP				KIAA1212				YWHAG
		IL2RB				KRT10
		IL7R				MAP2K4
		INPP4A				MAP3K11
		INS				MAP3K5
		INSR				MAP3K8			SRC	ABL1
		IRS1				MAPK1				ACTN1
		IRS2				MAPK3				ADAM12
		IRS4				MAPK8IP1				ADAM15
		JAK1				MAPKAPK2				ADRB2
		JAK2				MDM2				ADRB3
		JAK3				MDM4				ADRBK1
		K-ALPHA-1				METTL1				AFAP
		KHDRBS1				MLLT7				AKT1
		KIT				MST1R				ANKRD11
		LAT				MTCP1				ANXA1
		LCK				NCF1				ANXA2
		MAP2K3				NLE1				ARHGAP1
		MAP2K6				NOS3				ARR3
		MAPK8				NR4A1				ATP2B4
		MET				O43521-1				AXL
		MME				PAK1				BCAR1
		MST1R				PDE3B				Bcar1
		NFKBIA				PDK2				BCR
		NTRK1				PDPK1				BMX
		NUP85				PEA15				CAV1
		PDGFRA				PFKFB2				CAV2
		PDGFRB				PIK3R1				CBL
		PECAM1				PKN2				CBLC
		PFN1				PLXNA1				CD2AP
		PIK3AP1				PPL				CD33
		PIK3CA				PPM1A				CD36
		PIK3CB				PPP2CA				CD46
		PIK3CD				PPP2R5A				CD59
		PIK3R1				PPP2R5E				CDCP1
		PLCG1				PRG2				CDH5
		PPM1A				PRKCQ				CDK5
		PRSS12				PRKCZ				CDKN1B
		PSEN1				PRKDC				CEACAM1
		PTK2				PTEN				CEACAM3
		PTK2B				PTPN1				Centd3
		PTPN11				RAB3D				CHUK
		PTPN6				RAC1				CNTNAP1
		Q16248				RAF1				COL1A1
		RAC1				RPS6KB1				COL1A2
		RASA1				RUNX2				CSK
		RB1				SETD2				CTNNB1
		RET				SHC1				CTNND1
		RICS				SLC2A4				CTTN
		RPL3L				SRC				DAB1
		RRAS2				STAT1				DAB2
		SH3KBP1				TCL1A				DAG1
		SHB				TCL1B				DAPP1
		SHC1				TCL6				DDEF1
		SLC9A2				TERT				DDR2
		SOCS1				THEM4				DGKA
		SOCS6				TNFSF11				DGKZ
		SOCS7				TRIB3				DNM1
		SOS1				TSC1				DOK1
		SRC				TSC2				DOK4
		SYK				UXS1				DRD4
		SYN1				WNK1				EFNB1
		TEC				YAP1				EFNB2
		TEK				YBX1				EGF
		TFG				YWHAB				EGFR
		TGFBR1				YWHAZ				EntrezID:55620
		TGFBR2				ZFP36L1				EPHB2
		THY1								EPS8
		TIE1								ERBB2
		TLR2			SERPINE1	EDN1				ESR1
		TOM1L1				ELA2				ESR2
		TRAT1				F2				ETS1
		TSHR				IGFBP5				ETS2
		TUB				KLK2				EVL
		TUBG1				LRP1				EWSR1
		TYK2				LRP1B				FARP2
		TYRO3				LRP2				FASLG
		VAV1				MMP3				FCER1G
		VAV3				NCBIGeneInfoID:33357655				FGFR1
		VIL2				ORM1				FGR
		WAS				PLAT				FHIT
		WASF3				PLAU				FOXO1A
		WBP11				PLAUR				FRS2
		YWHAG				PLG				FYB
						SERPINB2				FYN
						THBD				GAB2
	YWHAG	ABL1				UBQLN4				GAB3
		ABLIM1				VLDLR				GFAP
		ACIN1				VTN				GIT1
		AKAP13				VWF				GJA1
		AKAP13								GJB1
		AKT1S1								GNB2L1
		ALB								GP2
		ANKS1A								GP6
		APXL								GRB10
		ARAF								GRB2
		ARHGEF16								GRIN2A
		ARHGEF2								GRIN2B
		ARHGEF6								GRLF1
		ARHGEF7								GTF2I
		ASCC3L1								GUCY2C
		ATP5A1								HLA-A
		ATP5B								HLA-B
		BAD								HNRPK
		BAIAP2								HRAS
		BAIAP2L1								HSP90AA1
		BAT1								IGF1R
		BCLAF1								IKBKB
		BCR								IKBKG
		BRAF								IL6R
		C10orf9								INPPL1
		C1QBP								INSR
		C22orf9								ITGB3
		CAD								JUP
		CAMKK1								KCNA5
		CBL								KCNB1
		CCS								KCNQ5
		CCT2								KDR
		CDC2L1								KHDRBS1
		CDC5L								Khdrbs1
		CDKN1B								KIFAP3
		CENPJ								KIT
		CEP170								LRP1
		CEP250								MAPK1
		CFL1								MAPK11
		CGN								MAPK15
		CHEK1								MAPK3
		CKAP2								MATK
		CLASP1								MED28
		CLK1								MET
		CLK2								MPZL1
		CLK3								MST1R
		CLTC								MUC1
		CPSF3								MYLK
		CRFG								NCBIGeneInfoID:11038639
		CROP								NCBIGeneInfoID:14165437
		CROP								NCBIGeneInfoID:24476013
		CRTC1								NCBIGeneInfoID:2623739
		CRTC2								NCBIGeneInfoID:32261324
		CRTC3								NCBIGeneInfoID:44662836
		CSE1L								NCBIGeneInfoID:6382058
		CTNND1								NCOA2
		CTPS								ND2
		CYFIP1								NFKBIA
		CYFIP2								NMT1
		DCP1A								NOS2A
		DDX17								NPHS1
		DDX5								P2RY2
		DENND4A								PAK2
		DFFA								PDE6G
		DHX15								PDGFRB
		DISC1								PDGFRL
		DKFZp547L106								PDPK1
		DKFZp686K2075								PECAM1
		DKFZp761F0123								PELP1
		DOCK7								PIK3R1
		DYNC1H1								PKD1
		DYRK1A								PLCG1
		EDC3								PPARD
		EEF1A1								PPP2R3B
		EEF1G								PRKACA
		EFTUD2								PRKCA
		ENTH								PRKCD
		EntrezID:117583								PRKCE
		EntrezID:256364								PRKCH
		EntrezID:55119								PRKCI
		EntrezID:55177								PRKCZ
		EntrezID:57695								PRKD1
		EPB41								PTK2
		EPB41L2								PTK2B
		EPB41L3								PTP4A2
		EPN2								PTPN1
		EWSR1								PTPN11
		FAM82C								PTPN18
		FARP2								PTPN2
		FGD6								PTPN21
		FLJ10292								PTPN6
		FLJ42022								PTPRA
		FLNA								PTPRE
		FOXO1A								PXN
		FOXO3A								RAF1
		FRMD6								RASA1
		FUSIP1								RBL2
		GBF1								RET
		GIT1								RGS16
		GIT2								RICS
		GSK3A								SCAP1
		GTL3								SH2D3C
		HDAC4								SH3BP1
		HDAC7A								SH3PXD2A
		HECTD1								SHB
		HNRPAB								SHC1
		HNRPCL1								SLC9A2
		HNRPH1								SMARCB1
		HNRPM								SMARCE1
		HSPA1A								SPTAN1
		HSPA8								SRC
		HSPA9B								SRF
		HSPD1								STAT1
		HSU53209								STAT3
		IGF1R								Stat3
		ING1								STAT5A
		INPP5E								STAT5B
		IRS1								STAT6
		IRS2								SYK
		IRS4								SYN1
		JAKMIP1								TCF1
		KIAA0408								TERT
		KIAA0864								TIAM1
		KIAA1078								TNFRSF11A
		KIAA1598								TNFSF11
		KIF1B								TRAF1
		KIF1C								TRAF3
		KIF23								TRAF6
		KIF5B								TRAT1
		KIF5C								TRIP6
		KLC2								TRPC6
		KLC3								TRPV4
		KLC4								TUB
		KNS2								TXK
		KRT18								TYRO3
		KRTAP19-5								USP4
		KRTHA1								VCL
		KRTHA3B								VEGF
		KRTHA7								VIL1
		KRTHA8								WAS
		KRTHB2								WBP11
		KRTHB5								WT1
		LARP1								YES1
		LBR								YTHDC1
		LIMA1								YWHAB
		LL5b								YWHAE
		LMO7								YWHAG
		LRCH3								YWHAH
		LRP1
		LSR
		LUC7L2
		MAGOH
		MAP3K2
		MAP3K3
		MAP3K7IP1
		MAPKAP1
		MAPKAP1
		MARK1
		MARK3
		MCM5
		MFAP1
		MFAP1
		MICALL1
		MLLT4
		MRIP
		M-RIP
		N4BP3
		NADK
		NCBIGeneInfoID:14597912
		NCBIGeneInfoID:15431314
		NCBIGeneInfoID:17999535
		NCBIGeneInfoID:18545072
		NCBIGeneInfoID:20475405
		NCBIGeneInfoID:21735556
		NCBIGeneInfoID:23822237
		NCBIGeneInfoID:24430171
		NCBIGeneInfoID:29501807
		NCBIGeneInfoID:37551908
		NCBIGeneInfoID:50811834
		NCBIGeneInfoID:50838491
		NCBIGeneInfoID:51242962
		NCBIGeneInfoID:51464463
		NCBIGeneInfoID:51466209
		NCBIGeneInfoID:51474289
		NCBIGeneInfoID:9845487
		NCBP1
		NCKAP1
		NCKIPSD
		NDE1
		NDRG1
		NEFL
		NHN1
		NOLC1
		NOLC1
		NUFIP2
		NUMBL
		OSBPL3
		P4HB
		PABPC1
		PAK1
		PAK4
		PAM
		PARD3
		PCTK1
		PCTK2
		PFKFB2
		PGAM5
		PIK3C3
		PIK3R1
		PIK3R1
		PIK3R4
		PIK4CB
		PKP2
		PLEKHA5
		PNN
		PPFIA1
		PPFIBP1
		PPFIBP1
		PPIG
		PPP1R12A
		PPP1R3D
		PRKCA
		PRKCB1
		PRKCD
		PRKCG
		PRKCQ
		PRKDC
		PRLR
		PRMT1
		PRMT5
		PRPF19
		PRPF38B
		PRPF40A
		PRPF4B
		PTPN14
		PTPN3
		Q14103-4
		Q2TTR4
		Q3HKR3
		Q65ZQ1
		Q6ZQW7
		Q8NB74
		Q8NBE6
		Q96F87
		RAB11FIP2
		RAB11FIP5
		RAB6IP2
		RABEP1
		RACGAP1
		RAF1
		RAI14
		RAI14
		RALGPS2
		RAPGEF6
		RASAL2
		RASSF8
		RDBP
		RGS12
		RNPS1
		RNPS1
		RP5-1104E15.5
		RPL3
		RPS2
		RRM1
		RSRC1
		SAMD4A
		SAMD4B
		SAPS3
		SF3B1
		SF3B3
		SFN
		SFRS1
		SFRS10
		SFRS11
		SFRS3
		SFRS3
		SFRS4
		SFRS6
		SH3BP4
		SH3BP4
		SHCBP1
		SHKBP1
		SHPRH
		SIAHBP1
		SIAHBP1
		SLC25A3
		SON
		SPTBN1
		SRC
		SRGAP2
		SRPK1
		SRRM1
		SRRM1
		SRRM2
		STK4
		SUV420H1
		SVIL
		TAF15
		TAOK1
		TBC1D1
		TBC1D1
		TBC1D4
		TFE3
		THRAP3
		TIAM1
		TJP2
		TJP2
		TMEM102
		TNFAIP3
		TP53
		TP53BP2
		TRA2A
		TSC1
		TSC1
		TSC2
		TUBA1
		TUBB
		TUBB4
		UBC
		UCP2
		UCP3
		USP8
		VANGL2
		WDR68
		WEE1
		WNK1
		YAP1
		YWHAB
		YWHAE
		YWHAG
		YWHAH
		YWHAQ
		ZAK
		ZC3HC1
		ZFP36
		ZNF295
		ZNF295
		ZNF638

## Sheet: pathways
	ACE		Renin-angiotensin system
	ACTN1		Focal adhesion	Adherens junction	Tight junction	Leukocyte transendothelial migration	Regulation of actin cytoskeleton
	ACTN4		Focal adhesion	Adherens junction	Tight junction	Leukocyte transendothelial migration	Regulation of actin cytoskeleton
	ADIPOQ		PPAR signaling pathway	Adipocytokine signaling pathway	Type II diabetes mellitus
	ADRB2
	AGT		Renin-angiotensin system
	AGTR1		Calcium signaling pathway	Neuroactive ligand-receptor interaction	Renin-angiotensin system
	AKT1		MAPK signaling pathway	ErbB signaling pathway	Insulin signaling pathway	Apoptosis	VEGF signaling pathway	Focal adhesion	Toll-like receptor signaling pathway	Jak-STAT signaling pathway	Tight junction	T cell receptor signaling pathway	B cell receptor signaling pathway	Fc epsilon RI signaling pathway	mTOR signaling pathway	Adipocytokine signaling pathway	Colorectal cancer	Renal cell carcinoma	Pancreatic cancer	Endometrial cancer	Glioma	Prostate cancer	Melanoma	Chronic myeloid leukemia	Acute myeloid leukemia	Small cell lung cancer	Non-small cell lung cancer
	ALMS1
	APOD
	APOE
	AR		Prostate Cancer
	ARF6		Cholera - Infection
	ARHGDIA		No info
	ARHGEF7		Regulation of actin cytoskeleton
	ATIC		Purine metabolism	One carbon pool by folate
	BDKRB2		Calcium signaling pathway	Neuroactive ligand-receptor interaction	Complement and coagulation cascades	Regulation of actin cytoskeleton
	CAPN10
	CAV1		Focal adhesion
	CD44		ECM-receptor interaction	Hematopoietic cell lineage
	CDH1		Cell adhesion molecules (CAMs)	Adherens junction	Pathogenic Escherichia coli infection - EHEC	Pathogenic Escherichia coli infection - EPEC	Endometrial cancer	Thyroid cancer	Melanoma	Bladder cancer
	CDH13		No info
	CDKN1A		ErbB signaling pathway	Cell cycle	p53 signaling pathway	Chronic myeloid leukemia	Glioma	Prostate cancer	Melanoma	Bladder cancer
	COL8A2
	CREBBP		Neurodegenerative Diseases	Cell cycle	Wnt signaling pathway	Notch signaling pathway	TGF-beta signaling pathway	Adherens junction	Jak-STAT signaling pathway	Long-term potentiation	Melanogenesis	Huntington's disease	Renal cell carcinoma	Prostate cancer
	CSNK2A1		Wnt signaling pathway	Adherens junction	Tight junction
	CTNNB1		Wnt signaling pathway	Focal adhesion	Adherens junction	Tight junction	Leukocyte transendothelial migration	Melanogenesis	Pathogenic Escherichia coli infection - EHEC	Pathogenic Escherichia coli infection - EPEC	Colorectal cancer	Endometrial cancer	Prostate cancer	Thyroid cancer	Basal cell carcinoma
	DAXX		MAPK signaling pathway
	EFEMP2		No info
	EIF4EBP1
	ENPP1		Purine metabolism	Starch and sucrose metabolism	Riboflavin metabolism	Nicotinate and nicotinamide metabolism	Pantothenate and CoA biosynthesis
	EP300		Neurodegenerative Diseases	Cell cycle	Wnt signaling pathway	Notch signaling pathway	TGF-beta signaling pathway	Adherens junction	Jak-STAT signaling pathway	Long-term potentiation	Melanogenesis	Huntington's disease	Renal cell carcinoma	Prostate cancer
	ESR1		No info
	FABP2
	FHL2		No info
	FOXO1A		Insulin signaling pathway	Prostate Cancer
	FTSJ1		No info
	GCK
	GNAI1		Axon guidance	Tight junction	Gap junction	Leukocyte transendothelial migration	Long-term depression	Melanogenesis
	GNAI3		Axon guidance	Tight junction	Gap junction	Leukocyte transendothelial migration	Long-term depression	Melanogenesis
	GNB3		TasteTrunsduction
	HLA-B		Type I diabetes mellitus	Cell adhesion molecules (CAMs)	Antigen processing and presentation	Natural killer cell mediated cytotoxicity
	HMGA2
	HSP90AA1		Antigen processing and presentation
	HSPA1B
	ICAM1		Cell adhesion molecules (CAMs)	Natural killer cell mediated cytotoxicity	Leukocyte transendothelial migration
	IGF1		p53 signaling pathway	mTOR signaling pathway	Focal adhesion	Long-term depression	Glioma	Prostate cancer	Melanoma
	IL1RN
	IL6R
	IMPDH2		Purine metabolism
	INSR		Adherens juncti	Insulin signaling	Type II diabetes mellitus	Dentatorubropallidoluysian atrophy (DRPLA)
	IRS1		Insulin signaling	Adipocytokine signaling	Type II diabetes mellitus
	IRS2		Insulin signaling pathway	Adipocytokine signaling pathway	Type II diabetes mellitus
	KIAA0664		No info
	LEP		Neuroactive ligand-receptor interaction	Jak-STAT signaling pathway	Cytokine-cytokine receptor interaction	Adipocytokine signaling pathway
	MAPK1		Insulin signaling pathway	MAPK signaling pathway	Type II diabetes mellitus	ErbB signaling pathway	mTOR signaling pathway	Dorso-ventral axis formation	TGF-beta signaling pathway	Axon guidance	VEGF signaling pathway	Focal adhesion	Adherens junction	Gap junction	Toll-like receptor signaling pathway	Natural killer cell mediated cytotoxicity	Fc epsilon RI signaling pathway	Long-term potentiation	Long-term depression	Regulation of actin cytoskeleton	GnRH signaling pathway	Melanogenesis	Colorectal cancer	Renal cell carcinoma	Pancreatic cancer	Endometrial cancer	Glioma	Prostate cancer	Thyroid cancer	Melanoma	Bladder cancer	Chronic myeloid leukemia	Acute myeloid leukemia	Non-small cell lung cancer
	MAPK3		Insulin signaling pathway	MAPK signaling pathway	Type II diabetes mellitus	ErbB signaling pathway	mTOR signaling pathway	Dorso-ventral axis formation	TGF-beta signaling pathway	Axon guidance	VEGF signaling pathway	Focal adhesion	Adherens junction	Gap junction	Toll-like receptor signaling pathway	Natural killer cell mediated cytotoxicity	Fc epsilon RI signaling pathway	Long-term potentiation	Long-term depression	Regulation of actin cytoskeleton	GnRH signaling pathway	Melanogenesis	Colorectal cancer	Renal cell carcinoma	Pancreatic cancer	Endometrial cancer	Glioma	Prostate cancer	Thyroid cancer	Melanoma	Bladder cancer	Chronic myeloid leukemia	Acute myeloid leukemia	Non-small cell lung cancer
	MAPK8		Insulin signaling pathway	ErbB signaling pathway	Type II diabetes mellitus	Wnt signaling pathway	Focal adhesion	Toll-like receptor signaling pathway	Fc epsilon RI signaling pathway	MAPK signaling pathway	GnRH signaling pathway	Adipocytokine signaling pathway	Epithelial cell signaling in Helicobacter pylori infection	Colorectal cancer	Pancreatic cancer
	MAPK8IP1
	MCC		No info
	MDH2		Citrate cycle (TCA cycle)	Pyruvate metabolism	Glyoxylate and dicarboxylate metabolism	Carbon fixation	Reductive carboxylate cycle (CO2 fixation)
	MEF2A		No info
	NCOA2		No info
	NCOA3		No info
	NFKBIA		Apoptosis	Toll-like receptor signaling pathway	T cell receptor signaling pathway	B cell receptor signaling pathway	Adipocytokine signaling pathway	Epithelial cell signaling in Helicobacter pylori infection	Prostate cancer	Chronic myeloid leukemia	Small cell lung cancer
	NOS3		Arginine and proline metabolism	Calcium signaling pathway	VEGF signaling pathway	Long-term depression	Small cell lung cancer
	NR0B2		No info
	NR3C1		Neuroactive ligand-receptor interaction
	PAK1
	PAK2		ErbB signaling pathway	MAPK signaling pathway	Axon guidance	Focal adhesion	T cell receptor signaling pathway	Regulation of actin cytoskeleton	Renal cell carcinoma
	PGM1		Glycolysis / Gluconeogenesis	Pentose phosphate pathway	Galactose metabolism	Starch and sucrose metabolism	Streptomycin biosynthesis
	PGM5		No info
	PGR
	PIK3R1		Insulin signaling pathway	Phosphatidylinositol signaling system	Type II diabetes mellitus	Apoptosis	VEGF signaling pathway	Focal adhesion	Toll-like receptor signaling pathway	Jak-STAT signaling pathway	Natural killer cell mediated cytotoxicity	T cell receptor signaling pathway	B cell receptor signaling pathway	Fc epsilon RI signaling pathway	Leukocyte transendothelial migration	Regulation of actin cytoskeleton	ErbB signaling pathway	mTOR signaling pathway	Colorectal cancer	Renal cell carcinoma	Pancreatic cancer	Endometrial cancer	Glioma	Prostate cancer	Melanoma	Chronic myeloid leukemia	Acute myeloid leukemia	Small cell lung cancer	Non-small cell lung cancer
	PIK3R2		Insulin signaling pathway	Phosphatidylinositol signaling system	Type II diabetes mellitus	Apoptosis	VEGF signaling pathway	Focal adhesion	Toll-like receptor signaling pathway	Jak-STAT signaling pathway	Natural killer cell mediated cytotoxicity	T cell receptor signaling pathway	B cell receptor signaling pathway	Fc epsilon RI signaling pathway	Leukocyte transendothelial migration	Regulation of actin cytoskeleton	ErbB signaling pathway	mTOR signaling pathway	Colorectal cancer	Renal cell carcinoma	Pancreatic cancer	Endometrial cancer	Glioma	Prostate cancer	Melanoma	Chronic myeloid leukemia	Acute myeloid leukemia	Small cell lung cancer	Non-small cell lung cancer
	PML		Ubiquitin mediated proteolysis	Acute myeloid leukemia
	PON2
	PPARG		PPAR signaling pathway	Thyroid cancer
	PPP1R3A
	PRKCA		MAPK signaling pathway	ErbB signaling pathway	Pathogenic Escherichia coli infection - EHEC	Pathogenic Escherichia coli infection - EPEC	Calcium signaling pathway	Phosphatidylinositol signaling system	Wnt signaling pathway	VEGF signaling pathway	Focal adhesion	Tight junction	Gap junction	Natural killer cell mediated cytotoxicity	Fc epsilon RI signaling pathway	Leukocyte transendothelial migration	Long-term potentiation	Long-term depression	GnRH signaling pathway	Melanogenesis	Cholera - Infection	Glioma	Non-small cell lung cancer
	PYGB		Starch and sucrose metabolism	Insulin signaling pathway
	PYGL		Starch and sucrose metabolism	Insulin signaling pathway
	PYGM		Starch and sucrose metabolism	Insulin signaling pathway
	RAC1		Pancreatic cancer	MAPK signaling pathway	Wnt signaling pathway	Axon guidance	VEGF signaling pathway	Focal adhesion	Adherens junction	Toll-like receptor signaling pathway	Natural killer cell mediated cytotoxicity	B cell receptor signaling pathway	Fc epsilon RI signaling pathway	Leukocyte transendothelial migration	Regulation of actin cytoskeleton	Amyotrophic lateral sclerosis (ALS)	Epithelial cell signaling in Helicobacter pylori infection	Colorectal cancer	Renal cell carcinoma
	RAF1		ErbB signaling pathway	Dorso-ventral axis formation	MAPK signaling pathway	VEGF signaling pathway	Focal adhesion	Gap junction	Natural killer cell mediated cytotoxicity	Fc epsilon RI signaling pathway	Long-term potentiation	Long-term depression	Regulation of actin cytoskeleton	Insulin signaling pathway	GnRH signaling pathway	Melanogenesis	Colorectal cancer	Renal cell carcinoma	Pancreatic cancer	Endometrial cancer	Glioma	Prostate cancer	Melanoma	Bladder cancer	Chronic myeloid leukemia	Acute myeloid leukemia	Non-small cell lung cancer
	RhoA		Wnt signaling pathway	TGF-beta signaling pathway	Pathogenic Escherichia coli infection - EHEC	Pathogenic Escherichia coli infection - EPEC	Axon guidance	Focal adhesion	Adherens junction	Tight junction	T cell receptor signaling pathway	Leukocyte transendothelial migration	Regulation of actin cytoskeleton
	S100A9		No info
	SLC2A2
	SMAD3
	SMAD4		Cell cycle	Wnt signaling pathway	TGF-beta signaling pathway	Adherens junction	Colorectal cancer	Pancreatic cancer	Chronic myeloid leukemia
	SNX6
	SOD2		No info
	SOD3		No info
	SRC		VEGF signaling pathway	Focal adhesion	ErbB signaling pathway	Adherens junction	Tight junction	Gap junction	GnRH signaling pathway	Epithelial cell signaling in Helicobacter pylori infection
	SREBF1
	STAT1		Toll-like receptor signaling pathway	Jak-STAT signaling pathway	Pancreatic cancer
	SYT1		No info
	TCF1		No info
	TGFBR1		Cytokine-cytokine receptor interaction	MAPK signaling pathway	TGF-beta signaling pathway	Adherens junction	Colorectal cancer	Pancreatic cancer	Chronic myeloid leukemia
	TNF
	UCP2		No info
	UCP3		No info
	VCAM1		Cell adhesion molecules (CAMs)	Leukocyte transendothelial migration
	VDR		No info
	VHL		Ubiquitin mediated proteolysis	Renal cell carcinoma
	YWHAG		Cell cycle
	YWHAZ		Cell cycle	Pathogenic Escherichia coli infection - EHEC	Pathogenic Escherichia coli infection - EPEC

## Sheet: all interaction
	Diabetes type 2				HT				OB				ROS
	ICAM1	CD2			ICAM1	CD2			ICAM1	CD2			ICAM1	CD2				Only T1D
		CD28				CD28				CD28				CD28
		CD4				CD4				CD4				CD4				Only T2D
		CD40				CD40				CD40				CD40
		CD44				CD44				CD44				CD44				Only HT
		CD48				CD48				CD48				CD48
		CD48				CD48				CD48				CD48				Only OB
		CD58				CD58				CD58				CD58
		CDH5				CDH5				CDH5				CDH5				Only ROS
		DCTN2				DCTN2				DCTN2				DCTN2
		EGFR				EGFR				EGFR				EGFR				T1D & T2D
		FCER2				FCER2				FCER2				FCER2
		FGG				FGG				FGG				FGG				T1D & HT
		ICAM3				ICAM3				ICAM3				ICAM3
		IL2RA				IL2RA				IL2RA				IL2RA				T1D & Obesity
		IL2RB				IL2RB				IL2RB				IL2RB
		IL2RG				IL2RG				IL2RG				IL2RG				T1D & ROS
		IL5				IL5				IL5				IL5
		ITGA5				ITGA5				ITGA5				ITGA5				T2D & HT
		ITGAL				ITGAL				ITGAL				ITGAL
		ITGAM				ITGAM				ITGAM				ITGAM				T2D & OB
		ITGB2				ITGB2				ITGB2				ITGB2
		MSN				MSN				MSN				MSN				T2D & ROS
		PKC				PKC				PKC				PKC
		PTPRC				PTPRC				PTPRC				PTPRC				HT & OB
		PYK2				PYK2				PYK2				PYK2
		RAC				RAC				RAC				RAC				HT & ROS
		RhoA				RhoA				RhoA				RhoA
		SELL				SELL				SELL				SELL				T1D & T2D & Obesity
		SLC3A2				SLC3A2				SLC3A2				SLC3A2
		SLC7A8				SLC7A8				SLC7A8				SLC7A8				T2D & HT & OB
		SPN				SPN				SPN				SPN
		SYT1				SYT1				SYT1				SYT1				T1D & T2D & ROS
		VAV				VAV				VAV				VAV
		VIL2				VIL2				VIL2				VIL2				T1D & T2D & HT
																		T1D & HT & ROS
	AGT	ACE			AGT	ACE			AGT	ACE								T2D & HT & ROS
		ACE2				ACE2				ACE2
		AGT				AGT				AGT								T2D & OB & ROS
		AGTR1				AGTR1				AGTR1
		AGTR2				AGTR2				AGTR2								HT & OB & ROS
		ASPEP				ASPEP				ASPEP
		CMA1				CMA1				CMA1								T2D & HT & OB & ROS
		CTSG				CTSG				CTSG
		DNPEP				DNPEP				DNPEP								T1D & T2D & HT & ROS
		ENPEP				ENPEP				ENPEP
		EWSR1				EWSR1				EWSR1								T1D & T2D & OB & ROS
		HAT1				HAT1				HAT1
		KNG1				KNG1				KNG1								T1D & T2D & HT & OB
		MAS1				MAS1				MAS1
		MEP1A				MEP1A				MEP1A								ALL
		NPPB				NPPB				NPPB
		PRCP				PRCP				PRCP
		PREP				PREP				PREP
		PRG2				PRG2				PRG2
		SAR1A				SAR1A				SAR1A
	ACE	AGT			ACE	AGT			ACE	AGT
		AGTR2				AGTR2				AGTR2
		BDKRB2				BDKRB2				BDKRB2
		COMT				COMT				COMT
		KIAA0310				KIAA0310				KIAA0310
		LZTR2				LZTR2				LZTR2
	PPARG	BRD8			PPARG	BRD8			PPARG	BRD8
		CREBBP				CREBBP				CREBBP
		DNTTIP2				DNTTIP2				DNTTIP2
		DUT				DUT				DUT
		EDF1				EDF1				EDF1
		EP300				EP300				EP300
		FABP1				FABP1				FABP1
		GADD45B				GADD45B				GADD45B
		GADD45G				GADD45G				GADD45G
		HDAC3				HDAC3				HDAC3
		HMGA1				HMGA1				HMGA1
		MAPK1				MAPK1				MAPK1
		MAPK8				MAPK8				MAPK8
		NCOA1				NCOA1				NCOA1
		NCOA2				NCOA2				NCOA2
		NCOA4				NCOA4				NCOA4
		NCOA6				NCOA6				NCOA6
		NCOR1				NCOR1				NCOR1
		NCOR2				NCOR2				NCOR2
		NFE2L2				NFE2L2				NFE2L2
		NR0B2				NR0B2				NR0B2
		NRIP1				NRIP1				NRIP1
		PPARA				PPARA				PPARA
		PPARBP				PPARBP				PPARBP
		PPARD				PPARD				PPARD
		PPARGC1A				PPARGC1A				PPARGC1A
		Q6STE5-1				Q6STE5-1				Q6STE5-1
		Q6STE5-2				Q6STE5-2				Q6STE5-2
		RXRA				RXRA				RXRA
		RXRG				RXRG				RXRG
		TdIF2				TdIF2				TdIF2
		THRAP4				THRAP4				THRAP4
	GNB3	AC			GNB3	AC			GNB3	AC
		ACTR2				ACTR2				ACTR2
		ADCY1				ADCY1				ADCY1
		ADCY8				ADCY8				ADCY8
		ATIC				ATIC				ATIC
		CCT2				CCT2				CCT2
		CCT3				CCT3				CCT3
		CCT5				CCT5				CCT5
		CCT6A				CCT6A				CCT6A
		CCT6B				CCT6B				CCT6B
		EIF2S3				EIF2S3				EIF2S3
		GCG				GCG				GCG
		GCGR				GCGR				GCGR
		GNA11				GNA11				GNA11
		GNA14				GNA14				GNA14
		GNAI1				GNAI1				GNAI1
		GNAI2				GNAI2				GNAI2
		GNAI3				GNAI3				GNAI3
		GNAO1				GNAO1				GNAO1
		GNAQ				GNAQ				GNAQ
		GNAS				GNAS				GNAS
		GNAT1				GNAT1				GNAT1
		GNAT2				GNAT2				GNAT2
		GNAZ				GNAZ				GNAZ
		GNB1				GNB1				GNB1
		GNB2				GNB2				GNB2
		GNB3				GNB3				GNB3
		GNB4				GNB4				GNB4
		GNG10				GNG10				GNG10
		GNG11				GNG11				GNG11
		GNG12				GNG12				GNG12
		GNG13				GNG13				GNG13
		GNG2				GNG2				GNG2
		GNG2				GNG2				GNG2
		GNG3				GNG3				GNG3
		GNG3				GNG3				GNG3
		GNG4				GNG4				GNG4
		GNG5				GNG5				GNG5
		GNG5				GNG5				GNG5
		GNG7				GNG7				GNG7
		GNG8				GNG8				GNG8
		GNGT1				GNGT1				GNGT1
		GNGT1				GNGT1				GNGT1
		GNGT2				GNGT2				GNGT2
		MRPS2				MRPS2				MRPS2
		NME2				NME2				NME2
		PDE				PDE				PDE
		PGM1				PGM1				PGM1
		PGM5				PGM5				PGM5
		PKA				PKA				PKA
		PLCB2				PLCB2				PLCB2
		PMM1				PMM1				PMM1
		PMM2				PMM2				PMM2
		SS18				SS18				SS18
		SS18L1				SS18L1				SS18L1
		TCP1				TCP1				TCP1
		TGFBR1				TGFBR1				TGFBR1
	VCAM1	CCL17			VCAM1	CCL17							VCAM1	CCL17
		CCL22				CCL22								CCL22
		CTSG				CTSG								CTSG
		ELA2				ELA2								ELA2
		IL13				IL13								IL13
		IL8				IL8								IL8
		ITGA4				ITGA4								ITGA4
		ITGA9				ITGA9								ITGA9
		ITGAD				ITGAD								ITGAD
		ITGB1				ITGB1								ITGB1
		ITGB7				ITGB7								ITGB7
		MSN				MSN								MSN
		NOX				NOX								NOX
		PI3K				PI3K								PI3K
		RAC1				RAC1								RAC1
		SELE				SELE								SELE
		VCAM1				VCAM1								VCAM1
		VIL2				VIL2								VIL2
		VWF				VWF								VWF
	IRS1	AKT1							IRS1	AKT1			IRS1	AKT1
		ALK								ALK				ALK
		AP3S1								AP3S1				AP3S1
		ARHGEF7								ARHGEF7				ARHGEF7
		ATP2A1								ATP2A1				ATP2A1
		ATP2A2								ATP2A2				ATP2A2
		ATP2A3								ATP2A3				ATP2A3
		BCL2L1								BCL2L1				BCL2L1
		BCR								BCR				BCR
		CAV1								CAV1				CAV1
		CDH1								CDH1				CDH1
		CHUK								CHUK				CHUK
		CRK								CRK				CRK
		CSNK2A1								CSNK2A1				CSNK2A1
		CSNK2B								CSNK2B				CSNK2B
		DOK1								DOK1				DOK1
		EGF								EGF				EGF
		FER								FER				FER
		FES								FES				FES
		FYN								FYN				FYN
		GAST								GAST				GAST
		GHR								GHR				GHR
		GRB14								GRB14				GRB14
		GRB2								GRB2				GRB2
		HRAS								HRAS				HRAS
		IARS								IARS				IARS
		IGF1R								IGF1R				IGF1R
		IKBKB								IKBKB				IKBKB
		IKBKG								IKBKG				IKBKG
		IL13								IL13				IL13
		IL4								IL4				IL4
		IL4R								IL4R				IL4R
		INS								INS				INS
		INSR								INSR				INSR
		INSRL								INSRL				INSRL
		IRS2								IRS2				IRS2
		JAK1								JAK1				JAK1
		JAK2								JAK2				JAK2
		JAK3								JAK3				JAK3
		KRAS								KRAS				KRAS
		MAPK1								MAPK1				MAPK1
		MAPK3								MAPK3				MAPK3
		MAPK8								MAPK8				MAPK8
		MAPK9								MAPK9				MAPK9
		NPM1								NPM1				NPM1
		NRAS								NRAS				NRAS
		NTRK1								NTRK1				NTRK1
		PDPK1								PDPK1				PDPK1
		PHIP								PHIP				PHIP
		PIK3CA								PIK3CA				PIK3CA
		PIK3CB								PIK3CB				PIK3CB
		PIK3R1								PIK3R1				PIK3R1
		PIK3R2								PIK3R2				PIK3R2
		PIK3R3								PIK3R3				PIK3R3
		PRKCD								PRKCD				PRKCD
		PRKCG								PRKCG				PRKCG
		PRKCQ								PRKCQ				PRKCQ
		PRKCZ								PRKCZ				PRKCZ
		PTK2								PTK2				PTK2
		PTP4A2								PTP4A2				PTP4A2
		PTPN1								PTPN1				PTPN1
		PTPN11								PTPN11				PTPN11
		PTPN11								PTPN11				PTPN11
		PTPRC								PTPRC				PTPRC
		PTPRF								PTPRF				PTPRF
		RAD51								RAD51				RAD51
		ROCK1								ROCK1				ROCK1
		SLC2A4								SLC2A4				SLC2A4
		SNF1LK2								SNF1LK2				SNF1LK2
		SOCS1								SOCS1				SOCS1
		SOCS3								SOCS3				SOCS3
		SOS1								SOS1				SOS1
		STAT6								STAT6				STAT6
		TRS1								TRS1				TRS1
		TUB								TUB				TUB
		TYK2								TYK2				TYK2
		UBTF								UBTF				UBTF
		XRCC2								XRCC2				XRCC2
		XRCC3								XRCC3				XRCC3
		YWHAB								YWHAB				YWHAB
		YWHAE								YWHAE				YWHAE
		YWHAG								YWHAG				YWHAG
		YWHAZ								YWHAZ				YWHAZ
	UCP2	COX1							UCP2	COX1			UCP2	COX1
		COX2								COX2				COX2
		COX3								COX3				COX3
		COX4I1								COX4I1				COX4I1
		COX5A								COX5A				COX5A
		COX5B								COX5B				COX5B
		COX6A1								COX6A1				COX6A1
		COX6B1								COX6B1				COX6B1
		COX6C								COX6C				COX6C
		COX7A2L								COX7A2L				COX7A2L
		COX7B								COX7B				COX7B
		COX7C								COX7C				COX7C
		COX8A								COX8A				COX8A
		CYC1								CYC1				CYC1
		CYCS								CYCS				CYCS
		CYTB								CYTB				CYTB
		LEP								LEP				LEP
		ND1								ND1				ND1
		ND2								ND2				ND2
		ND3								ND3				ND3
		ND4								ND4				ND4
		ND4L								ND4L				ND4L
		ND5								ND5				ND5
		ND6								ND6				ND6
		NDUFA1								NDUFA1				NDUFA1
		NDUFA10								NDUFA10				NDUFA10
		NDUFA11								NDUFA11				NDUFA11
		NDUFA12								NDUFA12				NDUFA12
		NDUFA13								NDUFA13				NDUFA13
		NDUFA2								NDUFA2				NDUFA2
		NDUFA3								NDUFA3				NDUFA3
		NDUFA4								NDUFA4				NDUFA4
		NDUFA5								NDUFA5				NDUFA5
		NDUFA6								NDUFA6				NDUFA6
		NDUFA7								NDUFA7				NDUFA7
		NDUFA8								NDUFA8				NDUFA8
		NDUFA9								NDUFA9				NDUFA9
		NDUFAB1								NDUFAB1				NDUFAB1
		NDUFB1								NDUFB1				NDUFB1
		NDUFB10								NDUFB10				NDUFB10
		NDUFB11								NDUFB11				NDUFB11
		NDUFB2								NDUFB2				NDUFB2
		NDUFB3								NDUFB3				NDUFB3
		NDUFB4								NDUFB4				NDUFB4
		NDUFB5								NDUFB5				NDUFB5
		NDUFB6								NDUFB6				NDUFB6
		NDUFB7								NDUFB7				NDUFB7
		NDUFB8								NDUFB8				NDUFB8
		NDUFB9								NDUFB9				NDUFB9
		NDUFC1								NDUFC1				NDUFC1
		NDUFC2								NDUFC2				NDUFC2
		NDUFS1								NDUFS1				NDUFS1
		NDUFS2								NDUFS2				NDUFS2
		NDUFS3								NDUFS3				NDUFS3
		NDUFS4								NDUFS4				NDUFS4
		NDUFS5								NDUFS5				NDUFS5
		NDUFS6								NDUFS6				NDUFS6
		NDUFS7								NDUFS7				NDUFS7
		NDUFS8								NDUFS8				NDUFS8
		NDUFV1								NDUFV1				NDUFV1
		NDUFV2								NDUFV2				NDUFV2
		NDUFV3								NDUFV3				NDUFV3
		UCP1								UCP1				UCP1
		UCP2								UCP2				UCP2
		UCP3								UCP3				UCP3
		UCRC								UCRC				UCRC
		UQCR								UQCR				UQCR
		UQCRB								UQCRB				UQCRB
		UQCRC1								UQCRC1				UQCRC1
		UQCRC2								UQCRC2				UQCRC2
		UQCRFS1								UQCRFS1				UQCRFS1
		UQCRH								UQCRH				UQCRH
		UQCRQ								UQCRQ				UQCRQ
		YWHAB								YWHAB				YWHAB
		YWHAG								YWHAG				YWHAG
		YWHAQ								YWHAQ				YWHAQ
		YWHAZ								YWHAZ				YWHAZ
					NOS3	AGTR1			NOS3	AGTR1			NOS3	AGTR1
						AKT1				AKT1				AKT1
						BDKRB2				BDKRB2				BDKRB2
						BDNF				BDNF				BDNF
						CAV1				CAV1				CAV1
						EDNRB				EDNRB				EDNRB
						HSP90AA1				HSP90AA1				HSP90AA1
						NMT1				NMT1				NMT1
						NOSIP				NOSIP				NOSIP
						NOSTRIN				NOSTRIN				NOSTRIN
						PI3K				PI3K				PI3K
						PKB				PKB				PKB
						PLCG				PLCG				PLCG
						PPP2R5A				PPP2R5A				PPP2R5A
						RAF				RAF				RAF
						RAS				RAS				RAS
						SP1				SP1				SP1
	S100A9	CD8A			S100A9	CD8A
		CDK4				CDK4
		CDK6				CDK6
		CDKN1A				CDKN1A
		CFTR				CFTR
		EGFR				EGFR
		MARCKSL1				MARCKSL1
		MDM2				MDM2
		RB1				RB1
		S100A10				S100A10
		S100A12				S100A12
		S100A8				S100A8
		TP53				TP53
	ADIPOQ	ADIPOR2			ADIPOQ	ADIPOR2
		CDH13				CDH13
	CDH13	ADIPOQ			CDH13	ADIPOQ
		NFKB1				NFKB1
		RBL2				RBL2
	UCP3	COX1							UCP3	COX1
		COX2								COX2
		COX3								COX3
		COX4I1								COX4I1
		COX5A								COX5A
		COX5B								COX5B
		COX6A1								COX6A1
		COX6B1								COX6B1
		COX6C								COX6C
		COX7A2L								COX7A2L
		COX7B								COX7B
		COX7C								COX7C
		COX8A								COX8A
		CYC1								CYC1
		CYCS								CYCS
		CYTB								CYTB
		ND1								ND1
		ND2								ND2
		ND3								ND3
		ND4								ND4
		ND4L								ND4L
		ND5								ND5
		ND6								ND6
		NDUFA1								NDUFA1
		NDUFA10								NDUFA10
		NDUFA11								NDUFA11
		NDUFA12								NDUFA12
		NDUFA13								NDUFA13
		NDUFA2								NDUFA2
		NDUFA3								NDUFA3
		NDUFA4								NDUFA4
		NDUFA5								NDUFA5
		NDUFA6								NDUFA6
		NDUFA7								NDUFA7
		NDUFA8								NDUFA8
		NDUFA9								NDUFA9
		NDUFAB1								NDUFAB1
		NDUFB1								NDUFB1
		NDUFB10								NDUFB10
		NDUFB11								NDUFB11
		NDUFB2								NDUFB2
		NDUFB3								NDUFB3
		NDUFB4								NDUFB4
		NDUFB6								NDUFB6
		NDUFB7								NDUFB7
		NDUFB8								NDUFB8
		NDUFB9								NDUFB9
		NDUFC1								NDUFC1
		NDUFC2								NDUFC2
		NDUFS1								NDUFS1
		NDUFS2								NDUFS2
		NDUFS3								NDUFS3
		NDUFS4								NDUFS4
		NDUFS5								NDUFS5
		NDUFS6								NDUFS6
		NDUFS7								NDUFS7
		NDUFS8								NDUFS8
		NDUFV1								NDUFV1
		NDUFV2								NDUFV2
		NDUFV3								NDUFV3
		SLC25A27								SLC25A27
		UCP1								UCP1
		UCP2								UCP2
		UCP3								UCP3
		UCRC								UCRC
		UQCR								UQCR
		UQCRB								UQCRB
		UQCRC1								UQCRC1
		UQCRC2								UQCRC2
		UQCRFS1								UQCRFS1
		UQCRH								UQCRH
		UQCRQ								UQCRQ
		YWHAB								YWHAB
		YWHAG								YWHAG
		YWHAQ								YWHAQ
		YWHAZ								YWHAZ
	ENPP1	INSR							ENPP1	INSR
	NR3C1	ADA							NR3C1	ADA
		AR								AR
		BAG1								BAG1
		CALM1								CALM1
		CALR								CALR
		CEBPA								CEBPA
		CEBPB								CEBPB
		COPS6								COPS6
		CREB1								CREB1
		CREBBP								CREBBP
		CRSP2								CRSP2
		DAP3								DAP3
		DDX54								DDX54
		DYNC1I2								DYNC1I2
		ECD								ECD
		ETS1								ETS1
		ETS2								ETS2
		FKBP4								FKBP4
		FOS								FOS
		HNRPU								HNRPU
		HOXB1								HOXB1
		HSP90AA1								HSP90AA1
		HSPA1A								HSPA1A
		IDE								IDE
		IFNGR2								IFNGR2
		IL1RN								IL1RN
		IQWD1								IQWD1
		JARID1A								JARID1A
		JUN								JUN
		KPNA2								KPNA2
		MAPK1								MAPK1
		MAPK15								MAPK15
		MAPK8								MAPK8
		MDM2								MDM2
		Mvp								Mvp
		NCL								NCL
		NCOA1								NCOA1
		NCOA2								NCOA2
		NCOA6								NCOA6
		NCOR1								NCOR1
		NCOR2								NCOR2
		NFKB1								NFKB1
		NFKB2								NFKB2
		NR2F6								NR2F6
		NR3C1								NR3C1
		NR3C2								NR3C2
		NRIP1								NRIP1
		ONECUT1								ONECUT1
		PBX1								PBX1
		PELP1								PELP1
		POU1F1								POU1F1
		POU2F1								POU2F1
		POU2F2								POU2F2
		PPARGC1A								PPARGC1A
		PPID								PPID
		PPP5C								PPP5C
		PRKACA								PRKACA
		PRKDC								PRKDC
		PRPF6								PRPF6
		PSMC3IP								PSMC3IP
		PTGES3								PTGES3
		PTMS								PTMS
		RAF1								RAF1
		RELA								RELA
		RNF14								RNF14
		SELENBP1								SELENBP1
		SFN								SFN
		SLC25A4								SLC25A4
		SMAD3								SMAD3
		SMARCA2								SMARCA2
		SMARCA4								SMARCA4
		SMARCB1								SMARCB1
		SMARCC1								SMARCC1
		SMARCC2								SMARCC2
		SMARCD1								SMARCD1
		SMARCE1								SMARCE1
		STAT3								STAT3
		STAT5A								STAT5A
		STAT5B								STAT5B
		STIP1								STIP1
		SUMO1								SUMO1
		SUMO4								SUMO4
		TBP								TBP
		TGFB1I1								TGFB1I1
		TP53								TP53
		TRIM24								TRIM24
		TRIM28								TRIM28
		TSG101								TSG101
		TXN								TXN
		UBB								UBB
		UBE2I								UBE2I
		YWHAH								YWHAH
		ZBTB16								ZBTB16
	VDR	ACTL6A							VDR	ACTL6A
		ACVR1								ACVR1
		ARID1A								ARID1A
		BAG1								BAG1
		BAZ1B								BAZ1B
		CCND1								CCND1
		CCND3								CCND3
		CDK7								CDK7
		CHAF1A								CHAF1A
		CREBBP								CREBBP
		CSNK2A1								CSNK2A1
		DNAJA2								DNAJA2
		FGR								FGR
		GC								GC
		GTF2B								GTF2B
		JARID1A								JARID1A
		JUN								JUN
		NCOA1								NCOA1
		NCOA2								NCOA2
		NCOA3								NCOA3
		NCOA6								NCOA6
		Ncoa6								Ncoa6
		PPARBP								PPARBP
		PPP1CA								PPP1CA
		PPP2CA								PPP2CA
		PTH								PTH
		RARA								RARA
		RXRA								RXRA
		RXRG								RXRG
		SMAD3								SMAD3
		SMARCA2								SMARCA2
		SMARCA4								SMARCA4
		SMARCB1								SMARCB1
		SMARCC1								SMARCC1
		SMARCC2								SMARCC2
		SMARCD1								SMARCD1
		SMARCE1								SMARCE1
		SNW1								SNW1
		STAT1								STAT1
		SUPT16H								SUPT16H
		TDG								TDG
		TOP2B								TOP2B
		TRIM24								TRIM24
		VDR								VDR
		ZBTB16								ZBTB16
	SOD3	FBLN5											SOD3	FBLN5
	SOD2	ACACA											SOD2	ACACA
		ACACB												ACACB
		AGPAT2												AGPAT2
		AHCY												AHCY
		AMY1A												AMY1A
		ARF6												ARF6
		ATP5C1												ATP5C1
		ATP6V1A												ATP6V1A
		ATP6V1D												ATP6V1D
		AURKA												AURKA
		C7orf20												C7orf20
		CCT3												CCT3
		CCT5												CCT5
		COPA												COPA
		CST1												CST1
		CST4												CST4
		DDX6												DDX6
		DNAJB1												DNAJB1
		DNAJB4												DNAJB4
		DNAJB5												DNAJB5
		EIF1B												EIF1B
		EIF4A1												EIF4A1
		EIF4A2												EIF4A2
		EIF5B												EIF5B
		ERCC1												ERCC1
		ERCC4												ERCC4
		FH												FH
		FTSJ1												FTSJ1
		GBL												GBL
		GCH1												GCH1
		GNL2												GNL2
		GSR												GSR
		GYS1												GYS1
		GYS2												GYS2
		HEXA												HEXA
		HLA-B												HLA-B
		HSD17B1												HSD17B1
		HSPA9B												HSPA9B
		IDH3B												IDH3B
		IDH3G												IDH3G
		IKBKE												IKBKE
		ITPA												ITPA
		IVL												IVL
		KIAA0664												KIAA0664
		KIAA1549												KIAA1549
		LBXCOR1												LBXCOR1
		LSM8												LSM8
		MCC												MCC
		MDH2												MDH2
		MGC3731												MGC3731
		MGC9712												MGC9712
		MPG												MPG
		MYH8												MYH8
		PAK2												PAK2
		PGM3												PGM3
		PKM2												PKM2
		POLE2												POLE2
		PPIE												PPIE
		PPIF												PPIF
		PRDX1												PRDX1
		PRDX2												PRDX2
		PRDX4												PRDX4
		PSMB2												PSMB2
		PSMB3												PSMB3
		PSMD8												PSMD8
		PUM1												PUM1
		PUM2												PUM2
		PYGB												PYGB
		PYGL												PYGL
		PYGM												PYGM
		RAB4A												RAB4A
		RDH8												RDH8
		RIPK2												RIPK2
		RPS3A												RPS3A
		RRM2												RRM2
		RRM2B												RRM2B
		SCYE1												SCYE1
		SRP54												SRP54
		STIP1												STIP1
		SUCLG1												SUCLG1
		TMEM34												TMEM34
		TNIK												TNIK
		VDAC1												VDAC1
		VDAC2												VDAC2
		VDAC3												VDAC3
		VHL												VHL
		WDR59												WDR59
		XAB1												XAB1
	SLC2A4	ACOX1			ADAMTSL3	EIF4E			TPP2	ARHGAP17			RAC1	ACTA1
		ACTN1				USF2				HLA-B				ACTB
		ACTN4				USF1				KIAA0672				AKT1
		ADIPOQ								MCC				ARF6
		AKT1								MED28				ARFIP2
		AKT2			LPP	ACTN1				MED9				ARHGAP15
		AMPK				ATP5J2				PDXP				ARHGDIA
		ARF3				C2orf28				RICH2				ARHGDIB
		ARFIP1				SHPRH								ARHGDIG
		ARID4B				VASP								ARHGEF1
		BOP1												ARHGEF2
		BPY2IP1												ARHGEF7
		BSG			EDG1	AKT1								BAIAP2
		C1QTNF5				CAV1								C3orf10
		CaBP1				EDG3								CASP3
		CFL1				GNAI1								CASP7
		CSNK2A1				GNAI3								CAV1
		CSNK2A2				HTR1A								CDC42
		CTSD				HTR1D								CDC42BPG
		DAXX				PDGFRB								CDC42SE1
		DDX17												CDC42SE2
		DDX18												CDH1
		DDX5			MEF2C	ACLY								CDKN1A
		DDX54				ASCL1								CHN1
		DLD				ATP2C1								CYBA
		EHD2				CCNB1								CYBB
		EIF4G1				CDC2								CYFIP1
		EIF4G3				CIT								CYFIP2
		FAM62B				EP300								DEF6
		FKBP10				GATA4								DIAPH1
		FLJ12949				HDAC4								DOCK1
		FLJ36046				HDAC5								DOCK2
		GAPDH				HDAC7A								DOCK8
		GNL3				KIAA0703								DVL1
		GNL3L				MAPK14								DVL2
		GTPBP4				MAPK7								EIF2AK2
		HADHSC				MEF2A								ELMO1
		HIST1H2BA				MEF2B								exoS
		HIST1H2BL				MEF2D								FHOD1
		HIST2H2BE				NCOA2								FLNA
		HIST3H3				NOTCH1								FMNL1
		HK2				Q6P1W9								GDI1
		HSP90AA1				Q71V88								GNA12
		IDH2				Q8N9C4								GRAP2
		IRS				SMAD2								ICMT
		IRS1				SOX18								IFNGR1
		IRS2				SP1								IL1RAP
		ITGB4BP				TCF3								IQGAP1
		KBTBD10				TRIP6								IQGAP2
		KIAA0020				TWIST2								KTN1
		LEPRE1				UFC1								MAP3K11
		LOC643412				VGLL2								MAP3K4
		LOC653189				VGLL4								MCF2L
		MEF2A												METAP2
		MLSTD2												MTNR1A
		MVP												NCF1
		NAT10			SYNE1	ACTC								NCF2
		NOC3L				ACTR1A								NCF4
		NOL1				CAPN1								NCK1
		NOL10				DISC1								NCKAP1
		NOL5A				EMD								NOS2A
		NOL6				LMNA								NOX1
		P4HB				MUSK								NOXA1
		PDCD11												NOXO1
		PDIA2												OCRL
		PDIA3												OPHN1
		PDIA4			TNFSF11	ACPT								PAK1
		PES1				ADAM17								PAK2
		PHGDH				ADAM19								Pak3
		PI3K				AKT1								PAK7
		POLE				CALCR								PARD6A
		PRKAR1A				MAPK1								PARD6B
		PRKAR2A				MAPK3								PARD6G
		PRKAR2B				MAPK8								PARK2
		PSMD7				MMP1								PIK3R1
		PWP1				MMP3								PIP5K2A
		RAB7				MMP7								PLD1
		RBM28				NFKB1								PLEKHG2
		SERPINH1				NFKBIA								PLXNB1
		SNAP23				SRC								PRKCA
		SSRP1				TNFRSF11A								PRKCI
		STRN3				TNFRSF11B								PTPLAD1
		SUPT16H				TRAF6								Q06409
		SURF6												RAB1A
		UBA52												RAC2
		UBE2I												RALBP1
		UBE2N			TGFBR2	ACVRL1								RAP1GDS1
		VAMP2				AP2B1								RASA1
						ARHGEF6								RASGRF1
	RRAD	AP3M1				ARHGEF7								RCC2
		AP3M2				CCNB1								RHO
		ATM				CCNB2								RHOB
		CALM1				CD44								RHOC
		CAMK2A				CDC2								RHOQ
		CAMK2B				CLU								RPS6KB1
		CAMK2D				CTNNB1								SH3BP1
		CAMK2G				DAB2								sptP
		CSNK2A1				DAXX								STAT1
		ERCC1				EIF3S2								STAT3
		HUS1				Emilin1								STAU1
		NME1				ENG								STE20
		PCNA				KCNK18								SYNJ2
		PRKACA				PAK1								TBC1D3
		PRKCA				PIK3R1								TIAM1
		PRKCB1				PIK3R2								TLR2
		RAD1				PML								TNFRSF12A
		RAD17				SMAD2								TRIO
		RAD51				SMAD3								TUBA1
		RAD52				SMAD4								VAV1
		RAD54L				SMAD6								VAV2
		RAD9A				SMAD7								VAV3
		TPM2				SMURF1								WAS
		YWHAZ				SNX6								WASF1
						STRAP
						TGFB1
	IGFBP5	ADAM12				TGFB1							PIM1	BAD
		BAT3				TGFB1I1								CBX1
		F2				TGFB2								CBX3
		FHL2				TGFB3								CDC25A
		FN1				TGFBR1								CDKN1A
		IGF1				TGFBR3								HSP90AA1
		IGF2				TGFBRAP1								NFATC1
		IGFALS				TRAP1								NUMA1
		IGFBP2				TSSK1								PTPRO
		IGFBP3				ZFYVE9								RAN
		IGFBP6												RCC1
		KPNB1												SND1
		LOC56902												SNX6
		PAPP-A2			CCL20	CCR6								SPI1
		RASSF1				CSPG2								STAT3
		SERPINE1				CCR1
		SPP1				CCL2
		TF											FOXO1A	AKT1
		THBS1												AR
		VTN			COL8A1	ADCY5								CEBPB
						COL8A2								CREBBP
						EFEMP2								CSNK1G1
	TCF7L2	B CATENIN				ITGA1								CTNNB1
		CDH1				ITGA2								DYRK1A
		CSNK2A1				ITIH1								ESR1
		CSNK2A2				KLHL12								FBP
		CTNNB1				KRTAP4-12								FHL2
		DAXX				PXN								FOXG1B
		EP300				UBQLN4								FOXO3A
		JUP				VCL								G6PC
		PARP1												GSK3B
		PSEN1												HNF4A
		Psen1												HOXA10
		TRAF1												HOXA5
		XRCC5												LIMK1
		XRCC6												LIMK2
														MLL
														MLLT7
														PAK1
	KCNJ11	ABCC8												PAX3
		ABCC9												PAX7
		KCNJ2												PEPCK
		KCNJ8												PGC1A
		LDHA												RNF113A
														RNF113B
														SIRT1
	HHEX	ANKS6												SMAD3
		ARHGDIA												SMAD4
		CTBP1												SRC
		CTBP2												YWHAG
		EFEMP2												YWHAZ
		IRF2BP1
		JUN
		KRTAP4-12											PIG6	ARL6IP
		LHX3												EEF1B2
		LHX4												EIF5A
		PML												EIF5A2
		RAB3C												FLJ20643
		RNASEH2B												FLJ34969
		RPS10												NFKBIA
		SOX10												NHLH1
		SOX8												NHLH2
		TLE1												PPP1R7
		TLX3												PREI3
		USP7												RPS27A
														SLC25A19
														SLC37A1
	EXOSC4	AKR1A1												SLC37A2
	(p12A)	BXDC5												SLC5A5
		C1orf19												SLC5A6
		CALM1												SLC5A8
		CALM1												TRAM1L1
		CALML3
		CTR9
		DCP2											XDH	ADA
		DHX37												ADFP
		DIS3												AOX1
		DOM3Z												BTN1A1
		DOM3Z												CAT
		EEF1A1												FEN1
		EEF1A1												GDA
		EXOSC1												NP
		EXOSC10
		EXOSC2
		EXOSC3
		EXOSC4											ANGPT2	TEK
		EXOSC5												ANGPT1
		EXOSC6
		EXOSC7
		EXOSC8											IL1B	A2M
		EXOSC9												ADRB2
		EXOSC9												CASP1
		FAHD1												CASP4
		FAHD1												CD14
		FLJ20297												COIL
		FTSJ1												IL1R1
		GADD45GIP1												IL1R2
		GCN1L1												IL1RAP
		GTF2IRD1												IL9
		GTF2IRD1												KITLG
		HEATR1												LIF
		HLA-B												LTA
		HNRPD												MMP2
		HSD11B1												PRTN3
		IMP4												SAA2
		IPO7												SYT1
		IPO8
		ITPA
		KIAA1008
		KIAA1418											AKR1A1	AARS
		KPNA1												ACAT1
		KPNA6												ACSS2
		LOC653877												ADH1A
		LRRC8D												ADH1B
		MAT1A												ADH1C
		MAT2A												ADH4
		MPP6												ADH5
		MPZL1												ADK
		MPZL1												AIFL
		MYO5A												APOA1BP
		MYO5B												ASCC3L1
		MYO5C												ATIC
		NEK1												BCAT1
		NOL6												BCAT2
		NOL6												CTH
		PARN												DARS
		PPM2C												EIF5A
		Q14103-3												EIF5A2
		Q8IVM3												EXOSC4
		RPL15												FDPS
		RPL15												GARS
		RPL37A												GRHPR
		RPP30												HDLBP
		SBDS												HSPA4
		SKIV2L												IMPDH1
		SKIV2L												IMPDH2
		SKIV2L2												KARS
		TTC37												KIAA0664
		UPF1												LCP1
		UPF2												MDH2
		UPF3B												MECR
		UTP20												MPI
		XRN2												MTHFD1
														MTHFD1L
														NARS
	IDE	ABCE1												NPEPPS
		ABCE1												PABPC1
		AHCY												PABPC3
		APP												PABPC4
		AR												PDCD8
		ARID4B												PFAS
		BXDC1												PFKL
		CBS												PFKM
		CSNK2A1												PFKP
		CSNK2A2												PGM1
		EIF4G1												PGM5
		EIF4G3												PLS1
		EntrezID:692312												PLS3
		ETF1												PRPF3
		ETF1												PRPF31
		FBL												PTD004
		FBL												PYGB
		IGF1												PYGM
		IGF2												SOD1
		IMPDH1												SUCLA2
		IMPDH2												THNSL1
		INS												UBE1
		KIAA0020
		KPNA1
		KPNA6
		NOL6
		NOL6											AKR1C1	AARS
		NR3C1												ACAT1
		PCSK5												ACSS2
		PCSK6												ADK
		PCSK7												AIFL
		PCSK7												ASCC3L1
		PGD												ATIC
		PPAN												BCAT1
		RAN												BCAT2
		RAN												CTH
		RBM34												DARS
		SLC25A31												EIF5A
		SLC25A4												EIF5A2
		SLC25A5												FDPS
		SLC25A6												GARS
		WDR46												GRHPR
														HDLBP
														IMPDH1
	KIF11	CDC2												IMPDH2
		DCTN1												KARS
		IKBKE												KIAA0664
		PDK2												LCP1
														MDH2
														MPI
	PPARGC1A	ABCC9												MTHFD1
		BCL6												MTHFD1L
		CCNT1												NARS
		CDK9												NPEPPS
		CPSF2												PABPC1
		CREBBP												PABPC3
		EP300												PABPC4
		ESR1												PDCD8
		ESR2												PFAS
		ESRRG												PFKL
		HCFC1												PFKP
		HNF4A												PGM1
		MAPK14												PGM5
		MYBBP1A												PLS1
		NCL												PRPF3
		NCOA1												PRPF31
		NCOA6												PTD004
		NCOA6IP												PYGB
		NR1H4												PYGL
		NR1I3												PYGM
		NR3C1												SOD1
		NRF1												THNSL1
		POLR2A												UBE1
		PPARA
		PPARBP
		PPARG
		RXRA
		SFRS4
		SFRS5
		SFRS6											CYBA	CYBB
		THRAP4												NCF1
		THRB												NCF2
		USF2												NCF4
		WRB												NOX1
														NOXA1
														NOXO1
	HNF4A	CEBPA												RAC1
		CREBBP
		CRSP2
		EPAS1
		ESR1											NOS2A	ACTB
		EXT2												ACTN4
		FLJ11712												CAV1
		FOXO1A												CD68
		GADD45A												GRAP2
		GADD45B												IL17
		GADD45G												RAC1
		GTL3												RAC2
		HIF1A												SLC9A3R1
		HIF3A												SRC
		HNF4A
		MAPK1
		MAPK14											MPO	CP
		MAPK3												CSF3
		MECR												EPX
		NCOA1												LTF
		NCOA2
		NR0B2
		NR2C2											OGG1	APEX1
		NR2F1												CHGB
		NRBF2												PRKCA
		PABPC4												RCL1
		PPARBP												SNRPF
		PPARGC1A												XRCC1
		PPARGC1B
		PRKAA2
		PROX1
		RAD50											RAC2	ACTB
		RNASEH2B												ARFIP2
		SMAD2												ARHGDIA
		SMAD3												ARHGDIB
		SMAD4												C14orf4
		SNCG												CDC42
		SREBF2												CUL1
		STK16												DDX20
		SUB1												DEF6
		TCF1												DOCK2
		TP53												GDI1
		TRIM24												ICMT
		ZNHIT3												IRF2BP2
														NCF1
														NCF2
	NRF1	A2BP1												NOS2A
		BACH1												NOXA1
		BACH2												PAK1
		C11orf30												RAC1
		CBL												RHO
		CBLB												RTKN
		CCNB3												SIP1
		CRNKL1												SMAD1
		CTBP1												SMAD4
		CTBP2												TGFBR1
		CYCS
		DYNLL1
		EEF1A2											RAP1A	APBB1IP
		EIF4E												BIN1
		ENSG00000101159												BMX
		ENSG00000105298												BRAF
		ENSG00000143975												CDKN1A
		FALZ												FADD
		FLJ11021												FAF1
		GRPEL1												FAS
		HNT												FTSJ1
		KLC2												HDAC1
		KNS2												HSPA1A
		LOC642115												KRIT1
		LOC649550												MLLT4
		LOC653154												MTNR1A
		LSAMP												NTRK1
		MAF												PDE6D
		MAFF												PPP2R1A
		MAFG												PRKACA
		MAFK												Q8WWW0-2
		NFE2												RABAC1
		NFE2L2												Rabac1
		NFE2L3												RAF1
		NFYC												RALGDS
		NUP50												RAP1A
		OPCML												RAP1B
		OPN4												RAP1GDS1
		P4HB												RAPGEF5
		PPARGC1A												RAPGEF6
		PPRC1												RASA1
		RBM9												RASA3
		RPS3												RASGRP2
		SAP130												RASGRP4
		SDHD												RASIP1
		SNAI2												RASSF5
		SNX12												Rassf5
		SNX3												RGS14
		SP1												SMARCA4
		TCF8												TCEB3
		TFAM												TNFRSF10C
		VDP												TRAF6
		ZFHX1B												VHL
	GSR	APRT
		LIAS
		LIPT1											IFNG	ALPK1
		NUP107												ATP5S
		OGDH												C3
		PDHA1												CASP1
		PDHB												CD2
		RPIA												CD28
		SDHB												CD40
		SUCLA2												CD44
		SUCLG1												CD69
														CD80
														CSF2
	STAT5A	BMX												CTLA4
		BRCA1												CXCL10
		BRCA2												CXCL11
		BTK												CXCR3
		CBL												DPP4
		CCR5												FAS
		CD247												HLA-DRA
		CEBPB												IFNB1
		CENPJ												IFNG
		CISH												IFNGR1
		COPS5												IFNGR2
		CREBBP												IL15
		CRK												IL17R
		CRKL												IL18
		CSF2												IL18BP
		CSF3R												IL9
		CTLA4												IRF1
		EGFR												IRF2
		ENSG00000170213												ITGAL
		ENSG00000172170												ITGB2
		EntrezID:55620												JAK1
		EntrezID:647801												JAK2
		EP300												LAG3
		EPOR												LIF
		ERBB4												LTA
		ESR1												MBP
		ESR2												NCF1
		GHR												PDIA3
		GRAP2												PIGR
		HSPA5												PSMB10
		HSPB1												PTPRC
		HSPB8												RPSA
		IL2												STAT1
		IL2RB												STAT2
		IL2RG												STAT3
		IL3												STAT4
		IL4												TNF
		IL5												TNFRSF7
		IL7R												YWHAZ
		INSR
		JAK1
		JAK2
		JAK3											PKC	BTG2
		KIT												CACYBP
		LCK												MAZ
		LDB3												SPAG1
		MAGEA12
		MAP2K1
		MAPK1											HSPG2	APOA1
		MAPK3											(PLC)	APOA2
		MYC												APOA4
		NCBIGeneInfoID:4503603												APOB
		NCOA6IP												APOC2
		NCOR2												APOC3
		NDUFS4												APOE
		NFYC												APP
		NMI												ATF7IP
		NR3C1												ATN1
		PDGFRA												BMP1
		PDGFRB												COL13A1
		PDLIM5												COL4A3
		POU2F1												CTGF
		PPIB												FBLN1
		PPP2CA												FBLN2
		PRTFDC1												FBN1
		PTPN1												FGF2
		PTPN11												FGF7
		PTPN2												FGFBP1
		RPL19												GFI1B
		RPL4												GFI1B
		SHC1												GRN
		SOCS3												ITGA2
		SRC												ITGB1
		STAT1												LAMA1
		STAT2												LPL
		STAT3												NID1
		STAT4												NID2
		STAT5A												PDGFA
		STAT5B												PDGFB
		STAT6												PLA2G4A
		SYK												PLCG2
		TEK												PRELP
		TPO												PRPF40A
		TSLP												PTGFR
		TYK2												SPARC
		ZBTB20												TTR
		ZBTB7B												VWA1
		ZNF499
													HFE	B2M
														TFR2
														TFRC

## Sheet: Key genes
	ALL	T1D & T2D & HT & OB	T1D & T2D & OB & ROS	T1D & T2D & HT & ROS	T1D & HT & OB & ROS	T1D & OB & ROS	T2D & HT & OB & ROS	HT & OB & ROS	T2D & OB & ROS	T2D & HT & ROS	T1D & HT & ROS	T1D & T2D & HT	T1D & T2D & ROS	T2D & HT & OB	T1D & T2D & OB	OB & ROS	HT & ROS	HT & OB	T2D & ROS	T2D & OB	T2D & HT	T1D & ROS	T1D & Obesity	T1D & HT	T1D & T2D
																											Only T1D
	ICAM1	SERPINE1	IRS1	PIK3R1	TRAF6			NOS3	UCP2	CTNNB1		PIK3R2	SYT1	ACE	IGF1		NFKBIA		ACTN4	ADRB2	ACTN1	MMP26	ISL1	UBQLN4			Only T2D
	AKT1	GRB2	STAT1	PIK3CB						VCAM1			IFNGR2	AGT	INS		PAK1		ARF6	ADRB2	ADIPOQ	VAV1	IL6	TGFB1			Only HT
	SRC	GNAI1	STAT3	PIK3CA								CSNK2A1		GNB3	INSR				ARHGDIA	ALMS1	AGTR1	IL15					Only OB
	HSP90AA1	EP300	PYGB	MAPK11										PPARG	GCK				ATIC	APOD	BDKRB2	IL17					Only ROS
	CAV1	MAPK1	PYGM	ARHGEF7									STAT4	GNAI3	NR3C1				CDH1	APOE	CDH13	CD80					T1D & T2D
	SMAD3	MAPK14	PYGL	CD44									PTPRC		ADRB2		SNX6		CDKN1A	APOE	DAXX	DPP4					T1D & HT
	SMAD4	NCOA2	PRKACA	PTPN6											IL1RN					AR	EFEMP2	FAS					T1D & Obesity
		SP1	FHL2										CEBPB						ESR1	CAPN10		IFNG					T1D & ROS
		SMAD2	ESR1										CSF2							EIF4EBP1	MAPK3	RASA1					T2D & HT
			CREBBP										GRAP2							ENPP1	MAPK8	CXCR3					T2D & OB
			FOXO1A										CD40						FTSJ1	FABP2	MEF2A	LIF					T2D & ROS
			HNF4A										ITGB2						IMPDH2	GCK		CASP1					HT & OB
			NFKB1										CD2						KIAA0664	HLA-B	PIK3R2	HLA-DRA					HT & ROS
			SMARCA4										CD28						MDH2	HMGA2	PML	MBP					OB & ROS
			YWHAG										ITGAL						PAK2	HSPA1B	S100A9	ADK					T1D & T2D & Obesity
			YWHAZ										JAK1						PGM1	IGF1	TGFBR1	PFKL					T2D & HT & OB
													JAK2						PGM5	IL1RN		PFKP					T1D & T2D & ROS
													CTLA4						PRKCA	IL6R		PFKM					T1D & T2D & HT
													PDIA3							INSR		PPP2R1A					T1D & HT & ROS
													PKC							IRS2		ALPK1					T2D & HT & ROS
													STAT2							MAPK8IP1		CD69					T2D & OB & ROS
																			RAC1	MCC		IFNB1					T1D & OB & ROS
																			RAF1	NCOA3		IFNGR1					HT & OB & ROS
																			RhoA	NR0B2		IL18					T1D & HT & OB & ROS
																			SOD2	NR3C1		IL9					T2D & HT & OB & ROS
																			SOD3	PGR		IRF1					T1D & T2D & HT & ROS
																			STAT1	PON2		LTA					T1D & T2D & OB & ROS
																			SYT1	PPP1R3A		NCF1					T1D & T2D & HT & OB
																			VHL	SLC2A2		MBP					ALL
																				SREBF1		RPSA
																				TCF1		TNFRSF7
																				TNF		IL1B
																				UCP3		IL1R2
																				VDR		IL1RAP
																						IL9
																						SAA2
																						IL1R1
																						IL15
																						TFRC
																						TNFRSF7

## Sheet: Sheet1
AKT1	BAD		IRS1	AKT		CAV1	ITGB
	CIP2			GRB2			ITGA
	CIP4			IKK			FYN
	EXO70			INS			SHC
	FBP			INSR			GRB2
	FOXO1			JNK	Insulin signaling		SOS
	GSK3B			LAR			SRC
	GYS			PI3K			FAK
	Mtor	Insulin signaling		RAF			PKC
	PDE3			RAS
	PDK1			SOS
	PDK2
	PGC1A			PRKCZ
	PHK			ERK	Type II
	PKA			PRKCE
	PP1			PRKCQ
	PYG
	RAPTOR
	RheB
	TSC1
	TSC2
	MKK4
	JNK
	ASK1
	MKK3
